# Supplementary material for: Comparative Proteomic Analysis of Milk-Derived Extracellular Vesicles from Dairy Cows with Clinical and Subclinical Mastitis
Source: Animals (Basel). 2023 Jan 1;13(1):171. doi: 10.3390/ani13010171 (PMC9818007; doi:10.3390/ani13010171)
Supplement: Supplementary file 1 [file animals-13-00171-s001.zip]

Archive with 3 entries (2 files):
- animals-1987791-supplementary/
- animals-1987791-supplementary/animals-1987791-supplementary.xlsx
- animals-1987791-supplementary/Figure S1.tiff
