# Supplementary material for: Comparative Proteomic Analysis of Milk-Derived Extracellular Vesicles from Dairy Cows with Clinical and Subclinical Mastitis
Source: Animals (Basel). 2023 Jan 1;13(1):171. doi: 10.3390/ani13010171 (PMC9818007; doi:10.3390/ani13010171)
Supplement: Supplementary file 1 [file animals-13-00171-s001.zip › animals-1987791-supplementary/animals-1987791-supplementary.xlsx]

## Sheet: Supplementary
Comparative proteomic analysis of milk-derived extracellular vesicles from dairy cows with clinical and subclinical mastitis
Meng-Ling Wang, Meng Cai, Xiao-yan Zhu, Xue-Mei Nan, Ben-Hai Xiong*, Liang Yang*
State Key Laboratory of Animal Nutrition, Institute of Animal Science, Chinese Academy of Agricultural Sciences, Beijing, China
* Correspondence:
Ben-Hai Xiong, State Key Laboratory of Animal Nutrition, Institute of Animal Science, Chinese Academy of Agricultural Sciences, No. 2 Yuanmingyuan West Road, Beijing 100193, China
xiongbenhai@caas.cn
Liang Yang, State Key Laboratory of Animal Nutrition, Institute of Animal Science, Chinese Academy of Agricultural Sciences, No. 2 Yuanmingyuan West Road, Beijing 100193, China
yangliang@caas.cn
Running title: Bovine Milk-derived Extracellular Vesicles Proteome with Mastitis

## Sheet: Table S1
Table S1 The basic information of cows included in this study.
Group	Parity	DIM	Milk yield (kg/d)	Udder clinical symptoms	CMT results	Milk SCC	AccuMast results
						(×10000 cells/mL)
Healthy	2-4	148 ± 13	44.8± 3.6	No	negative	3.6± 0.8
SM	2-4	141 ± 10	37.1 ± 6	No	positive	146.6 ± 15.2
CM	2-4	149 ± 9	29.6 ± 4.2	Fever, redness and swelling	positive	562.5± 85.1	mixed Gram-positive and Gram-negative infection
Healthy, healthy cows, n = 6; SM, subclinical mastitis cows, n = 6; CM, clinical mastitis cows, n = 6. DIM, days in milk; CMT, California mastitis test; SCC, somatic cell count. Data are shown as mean ± SEM.

## Sheet: Table S2
Table S2 The total indentified proteins from mEVS by DIA proteomic method in this study.(Healthy, healthy cows, n = 5; SM, subclinical mastitis cows, n = 5; CM, clinical mastitis cows, n = 5.)
Protein IDs	Fasta headers	LFQ intensity H1	LFQ intensity H2	LFQ intensity H3	LFQ intensity H4	LFQ intensity H5	LFQ intensity M1	LFQ intensity M2	LFQ intensity M3	LFQ intensity M4	LFQ intensity M5	LFQ intensity S1	LFQ intensity S2	LFQ intensity S3	LFQ intensity S4	LFQ intensity S5	specific to/common
F1MZQ4	tr|F1MZQ4|F1MZQ4_BOVIN Butyrophilin subfamily 1 member A1 OS=Bos taurus OX=9913 GN=BTN1A1 PE=4 SV=3;tr|E1BHI7|E1BHI7_BOVIN Butyrophilin subfamily 1 member A1 OS=Bos taurus OX=9913 GN=BTN1A1 PE=4 SV=3	45446000000	6852500000	6056600000	38866000000	39716000000	2480000000	13972000000	23984000000	9782900000	18638000000	28395000000	35250000000	27550000000	38206000000	7194900000	common
F1MUT3	tr|F1MUT3|F1MUT3_BOVIN Xanthine dehydrogenase/oxidase OS=Bos taurus OX=9913 GN=XDH PE=4 SV=2;tr|A0A3S5ZPW7|A0A3S5ZPW7_BOVIN Xanthine dehydrogenase/oxidase OS=Bos taurus OX=9913 GN=XDH PE=4 SV=1;tr|A0A3Q1MM92|A0A3Q1MM92_BOVIN Xanthine dehydrogenase/oxidase	17072000000	6955200000	5201500000	17089000000	55004000000	4368300000	11703000000	23549000000	9363800000	9401500000	25741000000	25648000000	30987000000	30325000000	5460900000	common
F1N647	tr|F1N647|F1N647_BOVIN Fatty acid synthase OS=Bos taurus OX=9913 GN=FASN PE=1 SV=3;tr|A0A3Q1MPB3|A0A3Q1MPB3_BOVIN Fatty acid synthase OS=Bos taurus OX=9913 GN=FASN PE=1 SV=1;tr|A0A3Q1LVA9|A0A3Q1LVA9_BOVIN Fatty acid synthase OS=Bos taurus OX=9913 GN=FASN P	19911000000	5545000000	10470000000	13749000000	9186900000	2156300000	3175900000	5277000000	10754000000	4540800000	8759800000	13419000000	5585300000	8008500000	1021300000	common
F1MXX6	tr|F1MXX6|F1MXX6_BOVIN Lactadherin OS=Bos taurus OX=9913 GN=MFGE8 PE=4 SV=1;sp|Q95114|MFGM_BOVIN Lactadherin OS=Bos taurus OX=9913 GN=MFGE8 PE=1 SV=2;tr|G3MYW7|G3MYW7_BOVIN Lactadherin OS=Bos taurus OX=9913 GN=MFGE8 PE=4 SV=1	18307000000	1486800000	1143900000	14171000000	8076600000	989100000	12429000000	9194200000	4044300000	10565000000	19259000000	5847400000	14328000000	13305000000	3210700000	common
P10790	sp|P10790|FABPH_BOVIN Fatty acid-binding protein, heart OS=Bos taurus OX=9913 GN=FABP3 PE=1 SV=2	7875200000	4925100000	4345500000	8656600000	6264700000	1720200000	2371600000	5888500000	4864000000	3781800000	3543200000	4785300000	5722400000	5998500000	1287100000	common
P26201	sp|P26201|CD36_BOVIN Platelet glycoprotein 4 OS=Bos taurus OX=9913 GN=CD36 PE=1 SV=5;tr|G3MY21|G3MY21_BOVIN Platelet glycoprotein 4 OS=Bos taurus OX=9913 GN=CD36 PE=1 SV=2	6236600000	557380000	883790000	1979400000	5887300000	331790000	3465000000	1793500000	2558400000	1680900000	4897900000	4634300000	3510500000	2248300000	1384300000	common
Q2UVX4	sp|Q2UVX4|CO3_BOVIN Complement C3 OS=Bos taurus OX=9913 GN=C3 PE=1 SV=2;;tr|A0A3Q1M2B2|A0A3Q1M2B2_BOVIN Complement C3 OS=Bos taurus OX=9913 GN=C3 PE=1 SV=1;tr|A0A3Q1MGT0|A0A3Q1MGT0_BOVIN Complement C3 OS=Bos taurus OX=9913 GN=C3 PE=1 SV=1;tr|A0A3Q1MHV6|A0A	3661500000	251440000	690700000	4843500000	3829800000	144350000	3549700000	1707600000	31695000	2599300000	3557800000	3528800000	14788000000	2145800000	470270000	common
Q9TUM6	sp|Q9TUM6|PLIN2_BOVIN Perilipin-2 OS=Bos taurus OX=9913 GN=PLIN2 PE=2 SV=1	2005200000	3178700000	2029700000	3278900000	2766200000	1051100000	1334600000	1618700000	759220000	2318700000	1980500000	3607800000	1254700000	2829700000	1638300000	common
Q27960	sp|Q27960|NPT2B_BOVIN Sodium-dependent phosphate transport protein 2B OS=Bos taurus OX=9913 GN=SLC34A2 PE=1 SV=1;tr|F1N6D4|F1N6D4_BOVIN Sodium-dependent phosphate transport protein 2B OS=Bos taurus OX=9913 GN=SLC34A2 PE=4 SV=1;tr|A0A3Q1MG98|A0A3Q1MG98_BOVI	2832600000	1016900000	2535800000	4219500000	2349300000	1094000000	2025700000	1207900000	1292300000	1558500000	2119900000	2400400000	2969300000	3547800000	1308100000	common
Q148H6	tr|A0A3Q1N5C7|A0A3Q1N5C7_BOVIN;sp|Q148H6|K1C28_BOVIN;CON__Q148H6;tr|A0A3Q1LT90|A0A3Q1LT90_BOVIN;sp|Q0P5J4|K1C25_BOVIN;CON__Q7Z3Z0;CON__Q7Z3Y8;sp|Q0P5J6|K1C27_BOVIN	2104000000	3113400000	2050500000	1476400000	2934200000	1504000000	1864200000	1646100000	858630000	1719900000	1993900000	1717900000	2939400000	3353900000	1733600000	common
Q4GZT4	sp|Q4GZT4|ABCG2_BOVIN Broad substrate specificity ATP-binding cassette transporter ABCG2 OS=Bos taurus OX=9913 GN=ABCG2 PE=3 SV=2;tr|B2D1N9|B2D1N9_BOVIN Breast cancer resistance protein OS=Bos taurus OX=9913 GN=ABCG2 PE=2 SV=1	2274600000	1074300000	1606800000	3836000000	2788400000	970560000	992050000	1139400000	1131600000	1689700000	2147000000	2382600000	2391800000	1491600000	790240000	common
A0A140T8A5	tr|A0A140T8A5|A0A140T8A5_BOVIN Isocitrate dehydrogenase [NADP] OS=Bos taurus OX=9913 GN=IDH1 PE=1 SV=1;sp|Q9XSG3|IDHC_BOVIN Isocitrate dehydrogenase [NADP] cytoplasmic OS=Bos taurus OX=9913 GN=IDH1 PE=2 SV=1	2830400000	1038000000	1355800000	2538000000	2443400000	487000000	1129400000	1646200000	1550900000	1046400000	1759400000	2333400000	1165800000	2145600000	269420000	common
P63258	sp|P63258|ACTG_BOVIN Actin, cytoplasmic 2 OS=Bos taurus OX=9913 GN=ACTG1 PE=1 SV=1	2131200000	1650000000	1845600000	1308600000	1958800000	1413300000	4044100000	3187700000	2955900000	3197400000	3207900000	3385500000	3400700000	4407900000	321430000	common
P02754	;sp|P02754|LACB_BOVIN Beta-lactoglobulin OS=Bos taurus OX=9913 GN=LGB PE=1 SV=3;tr|A0A3Q1M701|A0A3Q1M701_BOVIN Lipocln_cytosolic_FA-bd_dom domain-containing protein OS=Bos taurus OX=9913 GN=PAEP PE=1 SV=1;tr|A0A3Q1LYE8|A0A3Q1LYE8_BOVIN Lipocln_cytosolic_FA	1845100000	382160000	256490000	1836100000	1038200000	482350000	1266800000	1574800000	726490000	2244100000	1681900000	1347900000	1832500000	1207200000	711540000	common
P19120	sp|P19120|HSP7C_BOVIN Heat shock cognate 71 kDa protein OS=Bos taurus OX=9913 GN=HSPA8 PE=1 SV=2;tr|A0A3Q1LMS5|A0A3Q1LMS5_BOVIN Heat shock cognate 71 kDa protein OS=Bos taurus OX=9913 GN=HSPA8 PE=1 SV=1;tr|A0A3Q1M8L6|A0A3Q1M8L6_BOVIN Heat shock cognate 71	1358200000	677330000	381240000	1291400000	1497800000	189060000	1187600000	837470000	930100000	820260000	1282400000	1479500000	1178100000	975410000	0	common
A0A3Q1M4K3	tr|A0A3Q1M4K3|A0A3Q1M4K3_BOVIN Ubiquitin-like domain-containing protein OS=Bos taurus OX=9913 GN=LOC101902760 PE=4 SV=1;sp|P63048|RL40_BOVIN Ubiquitin-60S ribosomal protein L40 OS=Bos taurus OX=9913 GN=UBA52 PE=1 SV=2;sp|P62992|RS27A_BOVIN Ubiquitin-40S ri	1216200000	750780000	1020600000	564640000	1015700000	261810000	645390000	378450000	1553800000	534870000	1282100000	1697400000	339790000	381050000	570940000	common
P68103	sp|P68103|EF1A1_BOVIN Elongation factor 1-alpha 1 OS=Bos taurus OX=9913 GN=EEF1A1 PE=1 SV=1;tr|E1B9F6|E1B9F6_BOVIN Elongation factor 1-alpha OS=Bos taurus OX=9913 PE=3 SV=3;sp|Q32PH8|EF1A2_BOVIN Elongation factor 1-alpha 2 OS=Bos taurus OX=9913 GN=EEF1A2 P	1149100000	131640000	583210000	1355300000	938580000	58079000	439980000	1111500000	680130000	767990000	900550000	1021700000	449750000	1176800000	0	common
G3X7W8	tr|G3X7W8|G3X7W8_BOVIN	784300000	1479100000	384530000	133710000	526050000	251600000	381220000	289930000	192440000	386050000	380550000	249630000	586790000	424500000	0	common
P15396	sp|P15396|ENPP3_BOVIN Ectonucleotide pyrophosphatase/phosphodiesterase family member 3 OS=Bos taurus OX=9913 GN=ENPP3 PE=1 SV=2;tr|A0A3Q1MGJ4|A0A3Q1MGJ4_BOVIN Ectonucleotide pyrophosphatase/phosphodiesterase family member 3 OS=Bos taurus OX=9913 GN=ENPP3 P	535410000	823110000	345210000	977540000	570460000	358000000	417290000	1207400000	488090000	911530000	710110000	519460000	574300000	1075400000	0	common
P62935	sp|P62935|PPIA_BOVIN Peptidyl-prolyl cis-trans isomerase A OS=Bos taurus OX=9913 GN=PPIA PE=1 SV=2;tr|G3X8B1|G3X8B1_BOVIN Peptidyl-prolyl cis-trans isomerase OS=Bos taurus OX=9913 GN=LOC613401 PE=3 SV=1	1039200000	176630000	136040000	882510000	998030000	0	671450000	462410000	484680000	541330000	831290000	1051800000	593190000	828310000	688930000	common
Q8MI01	sp|Q8MI01|MUC15_BOVIN Mucin-15 OS=Bos taurus OX=9913 GN=MUC15 PE=1 SV=1;tr|A0A3S5ZPG9|A0A3S5ZPG9_BOVIN Mucin-15 OS=Bos taurus OX=9913 GN=MUC15 PE=4 SV=1	505380000	281960000	965500000	926450000	523310000	500530000	398170000	488530000	481580000	687520000	354150000	487790000	620990000	493290000	589350000	common
Q05927	sp|Q05927|5NTD_BOVIN 5-nucleotidase OS=Bos taurus OX=9913 GN=NT5E PE=1 SV=2;tr|A0A3Q1MCG3|A0A3Q1MCG3_BOVIN 5-nucleotidase OS=Bos taurus OX=9913 GN=NT5E PE=3 SV=1	568360000	287150000	397250000	1005300000	827810000	60418000	191990000	436460000	351780000	379730000	426910000	322740000	1062400000	487260000	0	common
P31976	sp|P31976|EZRI_BOVIN Ezrin OS=Bos taurus OX=9913 GN=EZR PE=1 SV=2;tr|A0A3Q1LVC7|A0A3Q1LVC7_BOVIN Ezrin OS=Bos taurus OX=9913 GN=EZR PE=1 SV=1	783500000	561940000	438810000	690150000	565300000	236630000	671390000	1225600000	938610000	835600000	847730000	925640000	658990000	1172600000	0	common
G5E513	;tr|G5E513|G5E513_BOVIN Uncharacterized protein OS=Bos taurus OX=9913 PE=1 SV=2;tr|A0A3Q1M032|A0A3Q1M032_BOVIN Uncharacterized protein OS=Bos taurus OX=9913 PE=1 SV=1	248810000	116920000	0	908670000	1408400000	88161000	1703100000	2118700000	50748000	765680000	2517800000	591960000	1354100000	872470000	31598000	common
A0A3Q1MU33	tr|A0A3Q1MU33|A0A3Q1MU33_BOVIN Annexin OS=Bos taurus OX=9913 GN=ANXA5 PE=1 SV=1;tr|F6QVC9|F6QVC9_BOVIN Annexin OS=Bos taurus OX=9913 GN=ANXA5 PE=1 SV=1	594410000	138080000	265420000	823250000	557560000	34383000	613670000	681710000	615110000	702570000	564810000	708110000	392770000	755530000	178760000	common
Q3MHP2	sp|Q3MHP2|RB11B_BOVIN Ras-related protein Rab-11B OS=Bos taurus OX=9913 GN=RAB11B PE=2 SV=3;tr|A0A452DHW3|A0A452DHW3_BOVIN Ras-related protein Rab-11B OS=Bos taurus OX=9913 GN=RAB11B PE=4 SV=1	474330000	186310000	351860000	658630000	511030000	114180000	355220000	586130000	503830000	275790000	352750000	364560000	383630000	556830000	0	common
P19803	sp|P19803|GDIR1_BOVIN Rho GDP-dissociation inhibitor 1 OS=Bos taurus OX=9913 GN=ARHGDIA PE=1 SV=3;tr|G3MW01|G3MW01_BOVIN Rho GDP-dissociation inhibitor 1 OS=Bos taurus OX=9913 GN=ARHGDIA PE=4 SV=1;tr|A0A452DJ82|A0A452DJ82_BOVIN Rho GDP-dissociation inhibit	485990000	292600000	366010000	328420000	514020000	131560000	426070000	273140000	350200000	221260000	461820000	490380000	393760000	452920000	0	common
Q0II59	sp|Q0II59|PDXK_BOVIN Pyridoxal kinase OS=Bos taurus OX=9913 GN=PDXK PE=2 SV=1	868790000	107330000	194840000	454210000	329670000	0	184200000	379150000	259810000	191400000	326510000	474100000	201080000	386140000	0	common
F1MJ66	tr|F1MJ66|F1MJ66_BOVIN;tr|A0A3Q1M4F4|A0A3Q1M4F4_BOVIN;CON__Q61782;sp|P05785|K1C14_BOVIN;CON__Q9D312;CON__Q99456;CON__Q14532;CON__REFSEQ:XP_986630;tr|G3MXI3|G3MXI3_BOVIN;CON__O76014;CON__Q8N1A0;CON__Q7Z3Y9;CON__O76013;tr|A0A3Q1LV22|A0A3Q1LV22_BOVIN;sp|Q2KI75|KT222_BOVIN;CON__O76015;tr|F1MI98|F1MI98_BOVIN;CON__Q497I4;tr|A0A140T8B6|A0A140T8B6_BOVIN;sp|Q0P5J7|KRT35_BOVIN;CON__A2AB72;tr|A0A3Q1LZF2|A0A…	355370000	852430000	291430000	119230000	335760000	120200000	199030000	180120000	80485000	280210000	199260000	224650000	351270000	284130000	294990000	common
P10096	sp|P10096|G3P_BOVIN Glyceraldehyde-3-phosphate dehydrogenase OS=Bos taurus OX=9913 GN=GAPDH PE=1 SV=4;tr|A0A3Q1M8J9|A0A3Q1M8J9_BOVIN Glyceraldehyde-3-phosphate dehydrogenase OS=Bos taurus OX=9913 GN=GAPDH PE=1 SV=1	379600000	379880000	591990000	356490000	232930000	515640000	1043800000	472120000	861600000	390700000	492440000	457380000	307080000	441830000	0	common
F1MGR1	tr|F1MGR1|F1MGR1_BOVIN Sodium/nucleoside cotransporter OS=Bos taurus OX=9913 GN=SLC28A3 PE=3 SV=2	425320000	584350000	333230000	252270000	315560000	158760000	143700000	564150000	233380000	344000000	339380000	255920000	254380000	439020000	0	common
P24627	sp|P24627|TRFL_BOVIN Lactotransferrin OS=Bos taurus OX=9913 GN=LTF PE=1 SV=2	563370000	0	0	713670000	545640000	1531000000	1163200000	19010000000	82616000	3241000000	620570000	1758000000	1713900000	872530000	86579000	common
P62261	sp|P62261|1433E_BOVIN 14-3-3 protein epsilon OS=Bos taurus OX=9913 GN=YWHAE PE=2 SV=1;tr|A0A3Q1M119|A0A3Q1M119_BOVIN 14-3-3 protein epsilon OS=Bos taurus OX=9913 GN=YWHAE PE=1 SV=1;tr|A0A3Q1MP67|A0A3Q1MP67_BOVIN 14-3-3 protein epsilon OS=Bos taurus OX=9913	429700000	478940000	329070000	250650000	280000000	162710000	190630000	201170000	417330000	146440000	283880000	316910000	189760000	239800000	0	common
Q0IIG8	sp|Q0IIG8|RAB18_BOVIN Ras-related protein Rab-18 OS=Bos taurus OX=9913 GN=RAB18 PE=2 SV=1;tr|A0A452DIB1|A0A452DIB1_BOVIN Ras-related protein Rab-18 OS=Bos taurus OX=9913 GN=RAB18 PE=4 SV=1;tr|A0A3Q1LT49|A0A3Q1LT49_BOVIN Ras-related protein Rab-18 OS=Bos ta	303350000	196610000	275160000	480780000	504250000	123060000	170590000	194980000	185550000	249350000	261850000	309170000	277090000	305810000	0	common
G3N2D8	tr|G3N2D8|G3N2D8_BOVIN Uncharacterized protein OS=Bos taurus OX=9913 GN=GGT1 PE=1 SV=2	574250000	87396000	137450000	466480000	456640000	162670000	337080000	352910000	178200000	369320000	367310000	407070000	452080000	433590000	0	common
Q6QRN7	tr|Q6QRN7|Q6QRN7_BOVIN PP1201 protein OS=Bos taurus OX=9913 GN=TMBIM1 PE=2 SV=1	224480000	257780000	435760000	308270000	305190000	349280000	146710000	420060000	192760000	290280000	198910000	265890000	249570000	311190000	0	common
P63103	sp|P63103|1433Z_BOVIN 14-3-3 protein zeta/delta OS=Bos taurus OX=9913 GN=YWHAZ PE=1 SV=1	252740000	370010000	492650000	187900000	166260000	274360000	165440000	212180000	303180000	174810000	191200000	226210000	118920000	150400000	134130000	common
P62871	sp|P62871|GBB1_BOVIN Guanine nucleotide-binding protein G(I)/G(S)/G(T) subunit beta-1 OS=Bos taurus OX=9913 GN=GNB1 PE=1 SV=3;tr|A0A3Q1LJU0|A0A3Q1LJU0_BOVIN Guanine nucleotide-binding protein G(I)/G(S)/G(T) subunit beta-1 OS=Bos taurus OX=9913 GN=GNB1 PE=4	327400000	281930000	237320000	194270000	400880000	236460000	456800000	408220000	370050000	305540000	190970000	279390000	215870000	298290000	0	common
M0QVY0	;tr|M0QVY0|M0QVY0_BOVIN IF rod domain-containing protein OS=Bos taurus OX=9913 GN=KRT6A PE=3 SV=1	359060000	681640000	73643000	74203000	229930000	41665000	163660000	142300000	46911000	200320000	134380000	163310000	303440000	208470000	0	common
Q5E9B1	sp|Q5E9B1|LDHB_BOVIN L-lactate dehydrogenase B chain OS=Bos taurus OX=9913 GN=LDHB PE=2 SV=4;tr|A0A3Q1M5R4|A0A3Q1M5R4_BOVIN L-lactate dehydrogenase OS=Bos taurus OX=9913 GN=LDHB PE=1 SV=1	343230000	169680000	329220000	295970000	258140000	145470000	304890000	244170000	404500000	251580000	275900000	464090000	140180000	309170000	0	common
Q3SZK8	sp|Q3SZK8|NHRF1_BOVIN Na(+)/H(+) exchange regulatory cofactor NHE-RF1 OS=Bos taurus OX=9913 GN=SLC9A3R1 PE=2 SV=1	237080000	261270000	321440000	401610000	170600000	214390000	215750000	542630000	350340000	293860000	250180000	344200000	197480000	307010000	222890000	common
P02663	;sp|P02663|CASA2_BOVIN Alpha-S2-casein OS=Bos taurus OX=9913 GN=CSN1S2 PE=1 SV=2	332570000	265450000	51650000	325430000	304380000	357610000	702460000	443760000	166120000	1031500000	916530000	424770000	1453400000	1096300000	0	common
Q76LV2	sp|Q76LV2|HS90A_BOVIN Heat shock protein HSP 90-alpha OS=Bos taurus OX=9913 GN=HSP90AA1 PE=1 SV=3;tr|A0A452DI85|A0A452DI85_BOVIN Heat shock protein HSP 90-alpha OS=Bos taurus OX=9913 GN=HSP90AA1 PE=1 SV=1	313450000	243450000	231350000	323880000	164670000	58678000	90500000	204880000	349720000	199540000	207870000	428640000	117410000	258190000	0	common
A0A452DI24	tr|A0A452DI24|A0A452DI24_BOVIN Rab GDP dissociation inhibitor OS=Bos taurus OX=9913 GN=GDI2 PE=3 SV=1;sp|P50397|GDIB_BOVIN Rab GDP dissociation inhibitor beta OS=Bos taurus OX=9913 GN=GDI2 PE=2 SV=3;tr|A0A3Q1MPF1|A0A3Q1MPF1_BOVIN Rab GDP dissociation inhib	187050000	234180000	211050000	290340000	328560000	209940000	222140000	309910000	200720000	198090000	178530000	219530000	393020000	282490000	0	common
A7Z014	tr|A7Z014|A7Z014_BOVIN TKT protein OS=Bos taurus OX=9913 GN=TKT PE=1 SV=1	326490000	263920000	250380000	189470000	213150000	139020000	744430000	187670000	313550000	325150000	235210000	340530000	231100000	170560000	0	common
P30932	sp|P30932|CD9_BOVIN CD9 antigen OS=Bos taurus OX=9913 GN=CD9 PE=2 SV=2	365880000	119540000	0	368040000	345800000	200380000	1214200000	614010000	0	1462300000	172730000	514370000	295780000	375600000	0	common
A0A3Q1M193	tr|A0A3Q1M193|A0A3Q1M193_BOVIN Glycoprotein 2 OS=Bos taurus OX=9913 GN=GP2 PE=1 SV=1;tr|F1N726|F1N726_BOVIN Glycoprotein 2 OS=Bos taurus OX=9913 GN=GP2 PE=1 SV=1	397150000	56349000	152060000	441960000	120210000	159730000	13563000	87897000	103630000	300940000	254310000	286420000	241630000	227800000	0	common
Q3SYU2	sp|Q3SYU2|EF2_BOVIN Elongation factor 2 OS=Bos taurus OX=9913 GN=EEF2 PE=2 SV=3	358890000	157290000	192460000	292120000	126280000	26971000	55814000	201450000	204100000	114050000	172000000	198950000	122820000	240370000	0	common
A0A3Q1MRP4	tr|A0A3Q1MRP4|A0A3Q1MRP4_BOVIN Folate receptor alpha OS=Bos taurus OX=9913 GN=FOLR1 PE=4 SV=1;tr|E1BJL8|E1BJL8_BOVIN Folate receptor alpha OS=Bos taurus OX=9913 GN=FOLR1 PE=4 SV=2	178120000	57210000	57803000	301550000	431230000	0	60118000	270480000	144180000	98956000	222330000	241520000	244490000	277420000	0	common
Q07130	sp|Q07130|UGPA_BOVIN UTP--glucose-1-phosphate uridylyltransferase OS=Bos taurus OX=9913 GN=UGP2 PE=1 SV=2;tr|A0A3Q1MT05|A0A3Q1MT05_BOVIN UTP--glucose-1-phosphate uridylyltransferase OS=Bos taurus OX=9913 GN=UGP2 PE=1 SV=1	312440000	164180000	148810000	227880000	135680000	15911000	86575000	218140000	310980000	200430000	162300000	239100000	76739000	155150000	0	common
Q9XSA7	sp|Q9XSA7|CLIC4_BOVIN Chloride intracellular channel protein 4 OS=Bos taurus OX=9913 GN=CLIC4 PE=2 SV=3	287810000	167710000	61507000	222930000	231990000	46125000	47204000	386510000	65985000	93906000	179370000	166100000	240530000	268540000	0	common
P80195	sp|P80195|GLCM1_BOVIN Glycosylation-dependent cell adhesion molecule 1 OS=Bos taurus OX=9913 GN=GLYCAM1 PE=1 SV=2	307330000	64335000	0	361280000	219560000	80353000	284880000	354670000	0	513110000	196020000	151990000	277290000	374620000	0	common
A0A452DIE7	tr|A0A452DIE7|A0A452DIE7_BOVIN Mucin-1 OS=Bos taurus OX=9913 GN=MUC1 PE=4 SV=1;sp|Q8WML4|MUC1_BOVIN Mucin-1 OS=Bos taurus OX=9913 GN=MUC1 PE=1 SV=1;tr|A0A3Q1MEM9|A0A3Q1MEM9_BOVIN Mucin-1 OS=Bos taurus OX=9913 GN=MUC1 PE=4 SV=1;tr|A0A3Q1M4E9|A0A3Q1M4E9_BOVI	184320000	421980000	0	164770000	128610000	0	66668000	87978000	77841000	119370000	72597000	164840000	140560000	79829000	0	common
P62998	sp|P62998|RAC1_BOVIN Ras-related C3 botulinum toxin substrate 1 OS=Bos taurus OX=9913 GN=RAC1 PE=1 SV=1;tr|A0A3Q1LXR2|A0A3Q1LXR2_BOVIN Ras-related C3 botulinum toxin substrate 1 OS=Bos taurus OX=9913 GN=RAC1 PE=4 SV=1;tr|A0A3Q1NEF8|A0A3Q1NEF8_BOVIN Ras-rel	194570000	146710000	110280000	259370000	172970000	116200000	409000000	280250000	223010000	402860000	193280000	183380000	190370000	238260000	0	common
Q2HJH2	sp|Q2HJH2|RAB1B_BOVIN Ras-related protein Rab-1B OS=Bos taurus OX=9913 GN=RAB1B PE=2 SV=1;tr|A0A3Q1MWA3|A0A3Q1MWA3_BOVIN Ras-related protein Rab-1B OS=Bos taurus OX=9913 GN=RAB1B PE=4 SV=1;tr|G3MYN4|G3MYN4_BOVIN Ras-related protein Rab-1B OS=Bos taurus OX=	284330000	38101000	70742000	262820000	225650000	0	138260000	181810000	90239000	105950000	143470000	206340000	237090000	200000000	187520000	common
E1BLF1	tr|E1BLF1|E1BLF1_BOVIN PATJ crumbs cell polarity complex component OS=Bos taurus OX=9913 GN=PATJ PE=4 SV=3;tr|A0A3Q1MW68|A0A3Q1MW68_BOVIN PATJ crumbs cell polarity complex component OS=Bos taurus OX=9913 GN=PATJ PE=4 SV=1	283730000	113290000	144680000	145370000	174620000	0	86976000	215890000	285550000	95944000	151410000	179510000	53199000	164170000	0	common
A0A3Q1M5U9	;tr|A0A3Q1M5U9|A0A3Q1M5U9_BOVIN Kappa-casein OS=Bos taurus OX=9913 GN=CSN3 PE=4 SV=1;tr|A0A140T8A9|A0A140T8A9_BOVIN Kappa-casein OS=Bos taurus OX=9913 GN=CSN3 PE=3 SV=1;sp|P02668|CASK_BOVIN Kappa-casein OS=Bos taurus OX=9913 GN=CSN3 PE=1 SV=1	123040000	0	0	436080000	302200000	132560000	1540600000	7527500000	139470000	1884000000	426700000	1210400000	1348000000	424110000	0	common
Q5EA88	sp|Q5EA88|GPDA_BOVIN Glycerol-3-phosphate dehydrogenase [NAD(+)], cytoplasmic OS=Bos taurus OX=9913 GN=GPD1 PE=2 SV=3;tr|A0A452DJJ3|A0A452DJJ3_BOVIN Glycerol-3-phosphate dehydrogenase [NAD(+)] OS=Bos taurus OX=9913 GN=GPD1 PE=3 SV=1;tr|A0A3Q1M9X3|A0A3Q1M9X	306940000	0	0	311930000	239950000	0	47470000	95886000	211520000	42251000	206340000	264910000	147460000	201140000	0	common
P04272	sp|P04272|ANXA2_BOVIN Annexin A2 OS=Bos taurus OX=9913 GN=ANXA2 PE=1 SV=2	187040000	143460000	143440000	162750000	214590000	195230000	420750000	474020000	347860000	387920000	451850000	254280000	315630000	439440000	128880000	common
F1MUP9	tr|F1MUP9|F1MUP9_BOVIN Vesicle amine transport 1 OS=Bos taurus OX=9913 GN=VAT1 PE=1 SV=3	139250000	209270000	0	229710000	255700000	0	180320000	207080000	255310000	131500000	226820000	224600000	212530000	225600000	0	common
Q2T9M8	tr|Q2T9M8|Q2T9M8_BOVIN Synaptosomal-associated protein OS=Bos taurus OX=9913 GN=SNAP23 PE=2 SV=1;tr|A0A3Q1N6W8|A0A3Q1N6W8_BOVIN Synaptosomal-associated protein OS=Bos taurus OX=9913 GN=SNAP23 PE=3 SV=1	137070000	236280000	160040000	150560000	127560000	149130000	106560000	130200000	133800000	128120000	175320000	161940000	88266000	120630000	0	common
Q3T0Q4	sp|Q3T0Q4|NDKB_BOVIN Nucleoside diphosphate kinase B OS=Bos taurus OX=9913 GN=NME2 PE=1 SV=1	350170000	104500000	0	187860000	166980000	0	84451000	212660000	139240000	178180000	197210000	226540000	169140000	167410000	0	common
P02672	sp|P02672|FIBA_BOVIN Fibrinogen alpha chain OS=Bos taurus OX=9913 GN=FGA PE=1 SV=5;;tr|F6QND5|F6QND5_BOVIN Fibrinogen alpha chain OS=Bos taurus OX=9913 GN=FGA PE=4 SV=1;tr|A0A3Q1LVV7|A0A3Q1LVV7_BOVIN Fibrinogen alpha chain OS=Bos taurus OX=9913 GN=FGA PE=4	330870000	33349000	118910000	127330000	198140000	296120000	474110000	87622000	0	386010000	407070000	43829000	1159600000	36700000	0	common
Q0VCU1	sp|Q0VCU1|ACOC_BOVIN Cytoplasmic aconitate hydratase OS=Bos taurus OX=9913 GN=ACO1 PE=2 SV=1;tr|F1MS05|F1MS05_BOVIN Cytoplasmic aconitate hydratase OS=Bos taurus OX=9913 GN=ACO1 PE=3 SV=2;tr|A0A3Q1MHC4|A0A3Q1MHC4_BOVIN Cytoplasmic aconitate hydratase OS=Bo	378090000	79189000	36092000	230830000	78988000	0	0	89281000	48456000	88562000	82174000	76173000	144750000	105730000	0	common
F1MM32	tr|F1MM32|F1MM32_BOVIN Sulfhydryl oxidase OS=Bos taurus OX=9913 GN=QSOX1 PE=4 SV=3;tr|A0A3Q1N9Y5|A0A3Q1N9Y5_BOVIN Sulfhydryl oxidase OS=Bos taurus OX=9913 GN=QSOX1 PE=4 SV=1	225190000	123690000	107080000	231380000	109680000	39187000	49789000	49055000	0	72336000	0	27451000	0	0	0	common
Q5EA79	sp|Q5EA79|GALM_BOVIN Aldose 1-epimerase OS=Bos taurus OX=9913 GN=GALM PE=2 SV=1	159110000	117400000	275610000	124050000	117950000	0	49352000	98629000	148010000	71808000	97061000	141400000	134190000	79128000	0	common
Q28173	sp|Q28173|RAGE_BOVIN Advanced glycosylation end product-specific receptor OS=Bos taurus OX=9913 GN=AGER PE=1 SV=1;tr|G3MZD3|G3MZD3_BOVIN Advanced glycosylation end product-specific receptor OS=Bos taurus OX=9913 GN=AGER PE=4 SV=1;tr|G3N2L6|G3N2L6_BOVIN Adv	243440000	0	0	271950000	265100000	0	296060000	178000000	0	159250000	355450000	245030000	436110000	347900000	0	common
Q9XSJ4	sp|Q9XSJ4|ENOA_BOVIN Alpha-enolase OS=Bos taurus OX=9913 GN=ENO1 PE=1 SV=4;tr|F1MB08|F1MB08_BOVIN Alpha-enolase OS=Bos taurus OX=9913 GN=ENO1 PE=3 SV=2;tr|A0A3Q1MXQ0|A0A3Q1MXQ0_BOVIN Alpha-enolase OS=Bos taurus OX=9913 GN=ENO1 PE=3 SV=1;tr|A0A3Q1LGA6|A0A3Q	189750000	113520000	154140000	119120000	200240000	174910000	273050000	248450000	316600000	249950000	213090000	247190000	185370000	206320000	0	common
P61585	sp|P61585|RHOA_BOVIN Transforming protein RhoA OS=Bos taurus OX=9913 GN=RHOA PE=1 SV=1	177560000	138300000	93452000	106440000	193050000	44324000	205770000	160900000	232200000	115310000	190200000	218760000	128090000	133260000	0	common
F1MAV0	tr|F1MAV0|F1MAV0_BOVIN Fibrinogen beta chain OS=Bos taurus OX=9913 GN=FGB PE=4 SV=3;;tr|A0A3Q1MG04|A0A3Q1MG04_BOVIN Fibrinogen beta chain OS=Bos taurus OX=9913 GN=FGB PE=4 SV=1;sp|P02676|FIBB_BOVIN Fibrinogen beta chain OS=Bos taurus OX=9913 GN=FGB PE=1 SV	213360000	15165000	93434000	199250000	152870000	1893400000	787330000	163100000	23605000	456110000	627730000	11452000	1288900000	43749000	186200000	common
P11017	sp|P11017|GBB2_BOVIN Guanine nucleotide-binding protein G(I)/G(S)/G(T) subunit beta-2 OS=Bos taurus OX=9913 GN=GNB2 PE=2 SV=3	156120000	79151000	133370000	140620000	157620000	387360000	346160000	230260000	242410000	291500000	118760000	180240000	180040000	132280000	0	common
A6QLL8	tr|A6QLL8|A6QLL8_BOVIN Fructose-bisphosphate aldolase OS=Bos taurus OX=9913 GN=ALDOA PE=1 SV=1;tr|A0A3Q1LMG1|A0A3Q1LMG1_BOVIN Fructose-bisphosphate aldolase OS=Bos taurus OX=9913 GN=ALDOA PE=1 SV=1	180080000	107670000	132990000	161510000	79153000	151140000	255240000	183670000	210160000	317810000	142350000	210020000	130130000	167670000	0	common
Q76LV1	sp|Q76LV1|HS90B_BOVIN Heat shock protein HSP 90-beta OS=Bos taurus OX=9913 GN=HSP90AB1 PE=2 SV=3;tr|G5E507|G5E507_BOVIN Heat shock protein HSP 90-beta OS=Bos taurus OX=9913 GN=HSP90AB1 PE=1 SV=2	132960000	97054000	115550000	188340000	121450000	58875000	61145000	116410000	184550000	80931000	104620000	203250000	84800000	157940000	0	common
Q5E9F7	sp|Q5E9F7|COF1_BOVIN Cofilin-1 OS=Bos taurus OX=9913 GN=CFL1 PE=2 SV=3	203490000	139530000	0	186330000	116350000	0	210060000	276990000	474780000	362770000	334400000	246430000	258730000	356790000	0	common
Q3SZZ9	tr|Q3SZZ9|Q3SZZ9_BOVIN FGG protein OS=Bos taurus OX=9913 GN=FGG PE=2 SV=1;tr|F1MGU7|F1MGU7_BOVIN Fibrinogen gamma-B chain OS=Bos taurus OX=9913 GN=FGG PE=4 SV=1;tr|A0A3Q1MV91|A0A3Q1MV91_BOVIN Fibrinogen gamma-B chain OS=Bos taurus OX=9913 GN=FGG PE=4 SV=1;	141360000	0	96510000	213960000	188860000	1500900000	676810000	220080000	45344000	620780000	455170000	59381000	1380900000	98200000	0	common
Q2HJD5	sp|Q2HJD5|ECHD1_BOVIN Ethylmalonyl-CoA decarboxylase OS=Bos taurus OX=9913 GN=ECHDC1 PE=2 SV=1;tr|H9KUU8|H9KUU8_BOVIN Ethylmalonyl-CoA decarboxylase OS=Bos taurus OX=9913 GN=ECHDC1 PE=1 SV=2;tr|A0A3Q1MNH4|A0A3Q1MNH4_BOVIN Ethylmalonyl-CoA decarboxylase OS=	316280000	70973000	49263000	119100000	84702000	0	29440000	18345000	100410000	34002000	58424000	119550000	78869000	126610000	0	common
F6Q751	tr|F6Q751|F6Q751_BOVIN Uncharacterized protein OS=Bos taurus OX=9913 GN=GSTM2 PE=4 SV=2;tr|E1BH17|E1BH17_BOVIN Uncharacterized protein OS=Bos taurus OX=9913 GN=GSTM2 PE=4 SV=2;tr|A0A3Q1LFR2|A0A3Q1LFR2_BOVIN Uncharacterized protein OS=Bos taurus OX=9913 GN=	73234000	151250000	195340000	116090000	92937000	0	0	76695000	554380000	44072000	50914000	141890000	64082000	95840000	0	common
P25417	sp|P25417|CYTB_BOVIN Cystatin-B OS=Bos taurus OX=9913 GN=CSTB PE=1 SV=1;tr|A0A140T831|A0A140T831_BOVIN Cystatin-B OS=Bos taurus OX=9913 GN=CSTB PE=3 SV=2	348890000	0	0	125270000	142140000	0	163820000	200560000	125360000	85902000	234980000	164590000	133080000	120800000	0	common
P81265	sp|P81265|PIGR_BOVIN Polymeric immunoglobulin receptor OS=Bos taurus OX=9913 GN=PIGR PE=2 SV=1	86509000	117410000	71655000	193930000	144920000	349510000	173490000	432230000	82828000	265120000	1001900000	133260000	264810000	145070000	223400000	common
F1MHC2	tr|F1MHC2|F1MHC2_BOVIN Syntaxin binding protein 2 OS=Bos taurus OX=9913 GN=STXBP2 PE=1 SV=1	162620000	124380000	62617000	114330000	136980000	88202000	77830000	77249000	91346000	148370000	80105000	114000000	106100000	102750000	0	common
P18203	sp|P18203|FKB1A_BOVIN Peptidyl-prolyl cis-trans isomerase FKBP1A OS=Bos taurus OX=9913 GN=FKBP1A PE=1 SV=2;tr|A0A3Q1MNC1|A0A3Q1MNC1_BOVIN Peptidylprolyl isomerase OS=Bos taurus OX=9913 GN=FKBP1A PE=1 SV=1;tr|A0A3Q1MWV0|A0A3Q1MWV0_BOVIN Peptidylprolyl isome	114530000	117220000	152790000	111250000	93987000	41278000	73919000	97118000	107390000	61800000	75320000	103960000	82012000	97118000	0	common
F1MVK1	;tr|F1MVK1|F1MVK1_BOVIN Uncharacterized protein OS=Bos taurus OX=9913 GN=LOC107131209 PE=4 SV=3	102050000	11026000	59694000	191090000	181650000	14452000	333340000	7523500	0	92340000	80674000	53727000	1796500000	144100000	0	common
Q1JQD4	sp|Q1JQD4|GIPC2_BOVIN PDZ domain-containing protein GIPC2 OS=Bos taurus OX=9913 GN=GIPC2 PE=2 SV=1;tr|A0A3Q1N4L8|A0A3Q1N4L8_BOVIN PDZ domain-containing protein GIPC2 OS=Bos taurus OX=9913 GN=GIPC2 PE=4 SV=1	108090000	121530000	140450000	97509000	72021000	0	49914000	79017000	109280000	67356000	65372000	67702000	49328000	82098000	0	common
P55859	sp|P55859|PNPH_BOVIN Purine nucleoside phosphorylase OS=Bos taurus OX=9913 GN=PNP PE=1 SV=3;tr|A0A452DJA8|A0A452DJA8_BOVIN Purine nucleoside phosphorylase OS=Bos taurus OX=9913 GN=PNP PE=4 SV=1;tr|G3X8C8|G3X8C8_BOVIN Purine nucleoside phosphorylase OS=Bos	201130000	84157000	0	133230000	112740000	0	320460000	183590000	179030000	141520000	220550000	169590000	105170000	170360000	0	common
A5D984	tr|A5D984|A5D984_BOVIN Pyruvate kinase OS=Bos taurus OX=9913 GN=PKM PE=1 SV=1	46719000	83003000	85724000	224260000	67859000	0	182400000	162770000	187280000	165430000	122930000	185530000	50801000	216770000	0	common
P13696	sp|P13696|PEBP1_BOVIN Phosphatidylethanolamine-binding protein 1 OS=Bos taurus OX=9913 GN=PEBP1 PE=1 SV=2	99995000	106990000	76050000	116170000	88967000	71068000	0	80495000	58966000	52320000	53338000	66604000	93343000	71243000	0	common
P17248	sp|P17248|SYWC_BOVIN Tryptophan--tRNA ligase, cytoplasmic OS=Bos taurus OX=9913 GN=WARS1 PE=1 SV=3	176600000	46721000	0	89923000	164560000	0	46638000	130120000	184280000	90389000	137080000	92370000	114060000	105940000	0	common
E1BCI3	tr|E1BCI3|E1BCI3_BOVIN Solute carrier family 7 member 4 OS=Bos taurus OX=9913 GN=SLC7A4 PE=4 SV=1	101240000	124330000	170930000	34924000	41807000	0	49046000	48783000	37561000	46801000	32065000	34012000	71421000	77719000	0	common
A0A3S5ZPB0	tr|A0A3S5ZPB0|A0A3S5ZPB0_BOVIN Fructose-bisphosphate aldolase OS=Bos taurus OX=9913 GN=ALDOC PE=1 SV=1	111040000	62738000	61024000	157990000	76576000	0	37399000	55794000	57977000	88583000	74074000	90329000	55917000	98598000	0	common
Q2KJH9	sp|Q2KJH9|AL9A1_BOVIN 4-trimethylaminobutyraldehyde dehydrogenase OS=Bos taurus OX=9913 GN=ALDH9A1 PE=2 SV=1;tr|F1N2L9|F1N2L9_BOVIN 4-trimethylaminobutyraldehyde dehydrogenase OS=Bos taurus OX=9913 GN=ALDH9A1 PE=3 SV=3	79644000	78381000	177780000	84174000	44793000	50376000	34316000	51159000	93497000	22363000	39168000	46701000	18510000	65282000	0	common
A8E4P3	tr|A8E4P3|A8E4P3_BOVIN STOM protein OS=Bos taurus OX=9913 GN=STOM PE=1 SV=1	73547000	118220000	0	226770000	42482000	637980000	1823500000	267630000	755690000	829690000	74124000	517850000	181150000	184100000	602870000	common
Q5E946	sp|Q5E946|PARK7_BOVIN Parkinson disease protein 7 homolog OS=Bos taurus OX=9913 GN=PARK7 PE=2 SV=1	208040000	18915000	0	110500000	110960000	0	51479000	87898000	114260000	75409000	127150000	138720000	75977000	76473000	0	common
Q3SX32	tr|Q3SX32|Q3SX32_BOVIN Perilipin OS=Bos taurus OX=9913 GN=PLIN3 PE=2 SV=1	151360000	119030000	37086000	57083000	80086000	0	23219000	37974000	20755000	25214000	63614000	35190000	31875000	47244000	0	common
F1MPU0	tr|F1MPU0|F1MPU0_BOVIN Clathrin heavy chain OS=Bos taurus OX=9913 GN=CLTC PE=1 SV=3;sp|P49951|CLH1_BOVIN Clathrin heavy chain 1 OS=Bos taurus OX=9913 GN=CLTC PE=1 SV=1	121920000	73546000	87457000	97649000	51638000	15996000	16763000	43844000	45729000	21781000	40225000	48939000	19921000	74711000	0	common
Q27975	sp|Q27975|HS71A_BOVIN Heat shock 70 kDa protein 1A OS=Bos taurus OX=9913 GN=HSPA1A PE=1 SV=2;sp|Q27965|HS71B_BOVIN Heat shock 70 kDa protein 1B OS=Bos taurus OX=9913 GN=HSPA1B PE=2 SV=1	45549000	62573000	0	97876000	222850000	0	81874000	90792000	455530000	235520000	69409000	276940000	83934000	174540000	0	common
Q95122	sp|Q95122|CD14_BOVIN Monocyte differentiation antigen CD14 OS=Bos taurus OX=9913 GN=CD14 PE=2 SV=2;tr|A6QNL0|A6QNL0_BOVIN Monocyte differentiation antigen CD14 OS=Bos taurus OX=9913 GN=CD14 PE=2 SV=1	130300000	0	0	175830000	118940000	0	70530000	194550000	165200000	228680000	156710000	114950000	172300000	205410000	0	common
E1BKQ2	tr|E1BKQ2|E1BKQ2_BOVIN RAB11 family interacting protein 1 OS=Bos taurus OX=9913 GN=RAB11FIP1 PE=4 SV=2;tr|A0A3Q1N1R3|A0A3Q1N1R3_BOVIN RAB11 family interacting protein 1 OS=Bos taurus OX=9913 GN=RAB11FIP1 PE=4 SV=1	120940000	92349000	74329000	60728000	73065000	12765000	25209000	53820000	151260000	36402000	60803000	108280000	26044000	43521000	0	common
A7YWF1	tr|A7YWF1|A7YWF1_BOVIN ACSS2 protein OS=Bos taurus OX=9913 GN=ACSS2 PE=1 SV=1;tr|A0A3Q1MB37|A0A3Q1MB37_BOVIN Acyl-CoA synthetase short chain family member 2 OS=Bos taurus OX=9913 GN=ACSS2 PE=1 SV=1	91673000	96054000	0	118590000	112500000	0	59007000	52272000	111810000	17989000	101460000	146000000	58705000	76873000	0	common
A0A452DIW4	tr|A0A452DIW4|A0A452DIW4_BOVIN Malate dehydrogenase OS=Bos taurus OX=9913 GN=MDH1 PE=1 SV=1;sp|Q3T145|MDHC_BOVIN Malate dehydrogenase, cytoplasmic OS=Bos taurus OX=9913 GN=MDH1 PE=2 SV=3	81229000	0	148160000	128730000	60581000	0	106610000	91425000	100390000	79935000	57207000	99236000	88172000	84593000	0	common
F1N272	tr|F1N272|F1N272_BOVIN Cation-transporting ATPase OS=Bos taurus OX=9913 GN=ATP13A4 PE=3 SV=2	68377000	71398000	59087000	168850000	50138000	0	36556000	75020000	23305000	30604000	36616000	36252000	68879000	44473000	0	common
P07107	sp|P07107|ACBP_BOVIN Acyl-CoA-binding protein OS=Bos taurus OX=9913 GN=DBI PE=1 SV=2;tr|A0A3Q1M8I0|A0A3Q1M8I0_BOVIN Acyl-CoA-binding protein OS=Bos taurus OX=9913 GN=DBI PE=1 SV=1	119450000	0	0	195270000	95953000	0	41488000	68899000	0	77623000	57538000	129180000	106370000	167780000	0	common
A0A3Q1M3N4	tr|A0A3Q1M3N4|A0A3Q1M3N4_BOVIN Unconventional myosin-Ic OS=Bos taurus OX=9913 GN=MYO1C PE=1 SV=1;sp|Q27966|MYO1C_BOVIN Unconventional myosin-Ic OS=Bos taurus OX=9913 GN=MYO1C PE=1 SV=3;tr|A0A452DJY5|A0A452DJY5_BOVIN Unconventional myosin-Ic OS=Bos taurus O	165610000	55458000	44238000	101290000	38949000	0	8478500	221460000	258130000	73200000	68037000	74322000	70736000	128920000	0	common
A0A3Q1LW07	tr|A0A3Q1LW07|A0A3Q1LW07_BOVIN Membrane cofactor protein OS=Bos taurus OX=9913 GN=CD46 PE=4 SV=1;tr|A0A3Q1MNG5|A0A3Q1MNG5_BOVIN Membrane cofactor protein OS=Bos taurus OX=9913 GN=CD46 PE=4 SV=1;tr|A0A3Q1M522|A0A3Q1M522_BOVIN Membrane cofactor protein OS=Bo	37555000	101290000	67128000	134800000	57959000	25856000	34132000	0	28680000	0	20513000	30381000	17606000	0	0	common
P00727	sp|P00727|AMPL_BOVIN Cytosol aminopeptidase OS=Bos taurus OX=9913 GN=LAP3 PE=1 SV=3	126600000	95651000	0	104770000	68111000	0	49923000	95626000	143090000	93018000	91123000	71085000	70588000	96233000	0	common
Q0P5F3	sp|Q0P5F3|LIN7C_BOVIN Protein lin-7 homolog C OS=Bos taurus OX=9913 GN=LIN7C PE=2 SV=1;tr|A0A452DHU4|A0A452DHU4_BOVIN Protein lin-7 homolog OS=Bos taurus OX=9913 GN=LIN7C PE=3 SV=1	109610000	77678000	68038000	94084000	45643000	0	23536000	80674000	110540000	59513000	34769000	35541000	0	92463000	0	common
A7Z057	tr|A7Z057|A7Z057_BOVIN 14-3-3 protein gamma OS=Bos taurus OX=9913 GN=YWHAG PE=2 SV=1;sp|P68252|1433G_BOVIN 14-3-3 protein gamma OS=Bos taurus OX=9913 GN=YWHAG PE=1 SV=2	38378000	124270000	130010000	69701000	31841000	74035000	28749000	79930000	59752000	59964000	49096000	55337000	40320000	86961000	0	common
E1BNE5	tr|E1BNE5|E1BNE5_BOVIN RAB11 family interacting protein 5 OS=Bos taurus OX=9913 GN=RAB11FIP5 PE=4 SV=3;tr|A0A3Q1LQ77|A0A3Q1LQ77_BOVIN RAB11 family interacting protein 5 OS=Bos taurus OX=9913 GN=RAB11FIP5 PE=4 SV=1	64100000	0	131370000	121470000	73756000	0	0	31720000	59249000	28434000	41105000	39041000	27686000	77356000	0	common
F1MNQ4	tr|F1MNQ4|F1MNQ4_BOVIN Superoxide dismutase [Cu-Zn] OS=Bos taurus OX=9913 PE=3 SV=2;sp|P00442|SODC_BOVIN Superoxide dismutase [Cu-Zn] OS=Bos taurus OX=9913 GN=SOD1 PE=1 SV=2	174440000	0	0	95426000	120680000	0	27629000	36431000	0	56771000	70761000	74664000	22265000	18711000	0	common
A0A3S5ZPM3	tr|A0A3S5ZPM3|A0A3S5ZPM3_BOVIN 6-phosphogluconate dehydrogenase, decarboxylating OS=Bos taurus OX=9913 GN=PGD PE=1 SV=1	157790000	0	56134000	83744000	84664000	62699000	88596000	103430000	90704000	48691000	63202000	104910000	46280000	72012000	0	common
Q2KJ93	sp|Q2KJ93|CDC42_BOVIN Cell division control protein 42 homolog OS=Bos taurus OX=9913 GN=CDC42 PE=1 SV=1;tr|F1MND1|F1MND1_BOVIN Cell division control protein 42 homolog OS=Bos taurus OX=9913 GN=CDC42 PE=1 SV=2	109730000	80847000	0	95062000	85920000	0	120200000	118250000	70688000	95051000	136030000	137160000	157880000	123840000	0	common
A0A3Q1MIB0	tr|A0A3Q1MIB0|A0A3Q1MIB0_BOVIN IQ motif containing GTPase activating protein 1 OS=Bos taurus OX=9913 GN=IQGAP1 PE=1 SV=1;tr|F1MC48|F1MC48_BOVIN IQ motif containing GTPase activating protein 1 OS=Bos taurus OX=9913 GN=IQGAP1 PE=1 SV=2	126530000	38062000	17518000	106130000	74521000	16027000	77174000	147110000	113840000	55935000	74211000	90380000	39471000	113860000	0	common
Q3ZC07	sp|Q3ZC07|ACTC_BOVIN Actin, alpha cardiac muscle 1 OS=Bos taurus OX=9913 GN=ACTC1 PE=2 SV=1;sp|P68138|ACTS_BOVIN Actin, alpha skeletal muscle OS=Bos taurus OX=9913 GN=ACTA1 PE=1 SV=1;tr|A0A3Q1M558|A0A3Q1M558_BOVIN Actin, alpha cardiac muscle 1 OS=Bos tauru	90551000	0	0	31434000	239430000	0	211400000	120650000	0	121330000	127960000	104030000	75600000	123140000	0	common
A0A3Q1N308	tr|A0A3Q1N308|A0A3Q1N308_BOVIN Methanethiol oxidase OS=Bos taurus OX=9913 GN=SELENBP1 PE=1 SV=1;sp|Q2KJ32|SBP1_BOVIN Methanethiol oxidase OS=Bos taurus OX=9913 GN=SELENBP1 PE=1 SV=1;tr|A0A3Q1MFJ3|A0A3Q1MFJ3_BOVIN Methanethiol oxidase OS=Bos taurus OX=9913	69631000	0	108760000	108390000	65955000	0	0	38491000	80794000	51587000	88790000	95060000	78235000	64403000	0	common
P02584	;sp|P02584|PROF1_BOVIN Profilin-1 OS=Bos taurus OX=9913 GN=PFN1 PE=1 SV=2;tr|E1BHJ0|E1BHJ0_BOVIN Profilin OS=Bos taurus OX=9913 PE=3 SV=2	113620000	85921000	0	72994000	79167000	0	224380000	119110000	143250000	148800000	121120000	208250000	65887000	130240000	0	common
Q5E947	sp|Q5E947|PRDX1_BOVIN Peroxiredoxin-1 OS=Bos taurus OX=9913 GN=PRDX1 PE=2 SV=1	55391000	76869000	92245000	72931000	51830000	0	35807000	64442000	74719000	32264000	54548000	68141000	39389000	60220000	0	common
A0A3Q1M3L6	tr|A0A3Q1M3L6|A0A3Q1M3L6_BOVIN Uncharacterized protein OS=Bos taurus OX=9913 PE=1 SV=1	240190000	0	0	42374000	61574000	0	278890000	10656000000	48710000	460640000	262130000	0	486720000	127070000	0	common
Q3ZC84	sp|Q3ZC84|CNDP2_BOVIN Cytosolic non-specific dipeptidase OS=Bos taurus OX=9913 GN=CNDP2 PE=2 SV=1;tr|A0A3Q1LW01|A0A3Q1LW01_BOVIN Cytosolic non-specific dipeptidase OS=Bos taurus OX=9913 GN=CNDP2 PE=1 SV=1	135670000	0	0	165480000	42670000	0	73818000	100310000	135640000	171600000	97439000	158570000	75768000	173030000	0	common
E1BIQ8	tr|E1BIQ8|E1BIQ8_BOVIN Membrane palmitoylated protein 5 OS=Bos taurus OX=9913 GN=MPP5 PE=3 SV=2	121260000	39050000	79434000	53378000	47266000	0	0	110650000	67306000	37116000	20262000	24378000	19364000	58900000	0	common
F1MBF6	tr|F1MBF6|F1MBF6_BOVIN Uncharacterized protein OS=Bos taurus OX=9913 GN=RAB6A PE=4 SV=2;tr|A0A3Q1MBS7|A0A3Q1MBS7_BOVIN Uncharacterized protein OS=Bos taurus OX=9913 GN=RAB6A PE=4 SV=1;tr|A0A452DHU1|A0A452DHU1_BOVIN Ras-related protein Rab-6B OS=Bos taurus	53833000	47288000	80750000	86775000	67286000	33914000	68093000	107690000	59725000	53756000	46956000	71422000	67102000	82763000	0	common
Q32PA1	tr|Q32PA1|Q32PA1_BOVIN CD59 molecule OS=Bos taurus OX=9913 GN=CD59 PE=2 SV=1	100820000	50190000	0	90910000	87745000	0	40719000	265300000	173970000	346770000	111840000	104840000	207020000	141500000	0	common
E1BHY6	tr|E1BHY6|E1BHY6_BOVIN Granulin precursor OS=Bos taurus OX=9913 GN=GRN PE=4 SV=3	90058000	34825000	38733000	129350000	31317000	49091000	0	0	0	0	0	16528000	0	0	0	common
P80025	sp|P80025|PERL_BOVIN Lactoperoxidase OS=Bos taurus OX=9913 GN=LPO PE=1 SV=1;tr|G3MXZ0|G3MXZ0_BOVIN Lactoperoxidase OS=Bos taurus OX=9913 GN=LPO PE=1 SV=2	185230000	15466000	0	41662000	78043000	0	0	41089000	0	16293000	26419000	26645000	0	0	0	common
P37980	sp|P37980|IPYR_BOVIN Inorganic pyrophosphatase OS=Bos taurus OX=9913 GN=PPA1 PE=1 SV=2	155400000	0	0	81545000	81589000	0	34267000	64455000	146170000	51067000	83455000	96122000	52920000	56010000	0	common
P12624	sp|P12624|MARCS_BOVIN Myristoylated alanine-rich C-kinase substrate OS=Bos taurus OX=9913 GN=MARCKS PE=1 SV=6	38222000	129930000	42473000	28087000	76646000	44318000	127360000	100260000	68450000	193710000	83293000	71443000	47938000	19663000	0	common
A0A3Q1M1Z4	;tr|A0A3Q1M1Z4|A0A3Q1M1Z4_BOVIN Ig-like domain-containing protein OS=Bos taurus OX=9913 PE=4 SV=1;tr|A0A3Q1LSF0|A0A3Q1LSF0_BOVIN Ig-like domain-containing protein OS=Bos taurus OX=9913 PE=4 SV=1	22551000	96028000	50896000	79232000	65215000	273940000	165670000	725930000	33713000	157720000	482130000	60955000	188570000	89001000	0	common
Q3ZBD7	sp|Q3ZBD7|G6PI_BOVIN Glucose-6-phosphate isomerase OS=Bos taurus OX=9913 GN=GPI PE=2 SV=4;;tr|A0A3Q1MP70|A0A3Q1MP70_BOVIN Glucose-6-phosphate isomerase OS=Bos taurus OX=9913 GN=GPI PE=1 SV=1	66664000	51357000	65541000	104430000	21745000	202600000	1709300000	122450000	127820000	155070000	101710000	110580000	274160000	103360000	0	common
G3MXB5	tr|G3MXB5|G3MXB5_BOVIN Uncharacterized protein OS=Bos taurus OX=9913 PE=1 SV=2;tr|A0A3Q1LRW4|A0A3Q1LRW4_BOVIN Uncharacterized protein OS=Bos taurus OX=9913 PE=1 SV=1	18510000	0	0	104590000	174310000	77765000	105960000	585590000	88654000	0	2841200000	87195000	296160000	91247000	0	common
Q3SZN8	tr|Q3SZN8|Q3SZN8_BOVIN Ribonuclease/angiogenin inhibitor 1 OS=Bos taurus OX=9913 GN=RNH1 PE=1 SV=1;tr|H9GW43|H9GW43_BOVIN Uncharacterized protein OS=Bos taurus OX=9913 GN=RNH1 PE=1 SV=2	113970000	46402000	57205000	43486000	34959000	26602000	20391000	93187000	69861000	0	28774000	56969000	22040000	42634000	0	common
G3X696	tr|G3X696|G3X696_BOVIN STE20 like kinase OS=Bos taurus OX=9913 GN=SLK PE=1 SV=1	61157000	79267000	49861000	65568000	36538000	39075000	38139000	90306000	108320000	30561000	42219000	54879000	17418000	70834000	0	common
Q863B3	sp|Q863B3|SND1_BOVIN Staphylococcal nuclease domain-containing protein 1 OS=Bos taurus OX=9913 GN=SND1 PE=1 SV=1;tr|A0A3Q1MBN7|A0A3Q1MBN7_BOVIN Staphylococcal nuclease domain-containing protein OS=Bos taurus OX=9913 GN=SND1 PE=1 SV=1	74134000	40842000	47142000	74141000	50338000	0	6747000	38766000	83490000	17875000	35267000	45419000	11993000	57329000	0	common
F1N160	tr|F1N160|F1N160_BOVIN Uncharacterized protein OS=Bos taurus OX=9913 PE=4 SV=3	179470000	0	0	106350000	0	0	350090000	1141000000	119830000	107410000	1158800000	193840000	364650000	109860000	0	common
Q3SZI4	sp|Q3SZI4|1433T_BOVIN 14-3-3 protein theta OS=Bos taurus OX=9913 GN=YWHAQ PE=1 SV=1;tr|A0A3Q1MQS3|A0A3Q1MQS3_BOVIN 14-3-3 protein theta OS=Bos taurus OX=9913 GN=YWHAQ PE=1 SV=1	85183000	103690000	0	56449000	33962000	30962000	37568000	86257000	63049000	0	59326000	60348000	0	64372000	0	common
F1MKU3	tr|F1MKU3|F1MKU3_BOVIN B-box and SPRY domain containing OS=Bos taurus OX=9913 GN=BSPRY PE=4 SV=3	64439000	58836000	54104000	58715000	43177000	0	20783000	33366000	55445000	31358000	20424000	44028000	25489000	47827000	0	common
A1L528	tr|A1L528|A1L528_BOVIN RAB1A, member RAS oncogene family OS=Bos taurus OX=9913 GN=RAB1A PE=1 SV=1;tr|Q3ZBD1|Q3ZBD1_BOVIN RAB1A, member RAS oncogene family OS=Bos taurus OX=9913 GN=RAB1A PE=1 SV=1;tr|A0A3Q1LYE7|A0A3Q1LYE7_BOVIN RAB1A, member RAS oncogene fa	66920000	82332000	0	35487000	94148000	0	40248000	93801000	60068000	0	82902000	110430000	49272000	97495000	0	common
Q17QE5	sp|Q17QE5|CIB1_BOVIN Calcium and integrin-binding protein 1 OS=Bos taurus OX=9913 GN=CIB1 PE=2 SV=1;tr|A0A3Q1M018|A0A3Q1M018_BOVIN Calcium and integrin-binding protein 1 OS=Bos taurus OX=9913 GN=CIB1 PE=4 SV=1	45808000	57155000	74519000	66432000	32584000	0	48603000	66723000	43625000	76537000	36795000	28737000	24368000	56506000	0	common
F1MJQ1	tr|F1MJQ1|F1MJQ1_BOVIN Ras-related protein Rab-7a OS=Bos taurus OX=9913 GN=RAB7A PE=1 SV=1;tr|A0A3Q1M3K7|A0A3Q1M3K7_BOVIN Ras-related protein Rab-7a OS=Bos taurus OX=9913 GN=RAB7A PE=1 SV=1;sp|Q3T0F5|RAB7A_BOVIN Ras-related protein Rab-7a OS=Bos taurus OX=	54155000	0	0	115450000	104140000	0	98862000	104950000	89008000	68185000	73931000	95649000	136140000	105850000	0	common
P48644	sp|P48644|AL1A1_BOVIN Retinal dehydrogenase 1 OS=Bos taurus OX=9913 GN=ALDH1A1 PE=1 SV=3	140690000	40720000	40158000	34870000	15337000	18387000	7944500	43292000	38390000	0	29850000	135700000	15061000	33430000	0	common
Q2HJ49	sp|Q2HJ49|MOES_BOVIN Moesin OS=Bos taurus OX=9913 GN=MSN PE=2 SV=3	52774000	68012000	90757000	38232000	21407000	74185000	58891000	88686000	69169000	98029000	85194000	80322000	56969000	112840000	0	common
P61223	sp|P61223|RAP1B_BOVIN Ras-related protein Rap-1b OS=Bos taurus OX=9913 GN=RAP1B PE=2 SV=1;tr|A0A3Q1LTK0|A0A3Q1LTK0_BOVIN Uncharacterized protein OS=Bos taurus OX=9913 GN=LOC789148 PE=4 SV=1	75060000	37339000	0	88542000	67850000	62221000	139770000	164430000	105790000	85464000	57601000	63978000	82064000	96458000	0	common
Q5E956	sp|Q5E956|TPIS_BOVIN Triosephosphate isomerase OS=Bos taurus OX=9913 GN=TPI1 PE=2 SV=3;tr|A0A452DIX3|A0A452DIX3_BOVIN Triosephosphate isomerase OS=Bos taurus OX=9913 GN=TPI1 PE=3 SV=1	41869000	93857000	76961000	55735000	0	0	118480000	53874000	89590000	77612000	86988000	63378000	49595000	62242000	0	common
F1MXJ5	tr|F1MXJ5|F1MXJ5_BOVIN IST1 homolog OS=Bos taurus OX=9913 GN=IST1 PE=4 SV=3;sp|Q3ZBV1|IST1_BOVIN IST1 homolog OS=Bos taurus OX=9913 GN=IST1 PE=2 SV=1	46050000	122650000	0	50167000	40083000	0	33052000	87707000	13913000	63409000	12827000	48473000	0	21714000	0	common
Q3T0P6	sp|Q3T0P6|PGK1_BOVIN Phosphoglycerate kinase 1 OS=Bos taurus OX=9913 GN=PGK1 PE=2 SV=3;tr|G3X7N4|G3X7N4_BOVIN Phosphoglycerate kinase OS=Bos taurus OX=9913 GN=PGK1 PE=1 SV=2	107770000	25602000	24868000	62898000	34382000	0	258130000	56529000	77815000	114150000	86776000	99240000	122030000	47511000	0	common
Q0VCK0	sp|Q0VCK0|PUR9_BOVIN Bifunctional purine biosynthesis protein PURH OS=Bos taurus OX=9913 GN=ATIC PE=2 SV=1;tr|A0A3Q1LXU9|A0A3Q1LXU9_BOVIN Bifunctional purine biosynthesis protein PURH OS=Bos taurus OX=9913 GN=ATIC PE=1 SV=1	62479000	0	0	125940000	64633000	0	22892000	75574000	95888000	63242000	54628000	58747000	52215000	79199000	0	common
E1BQ28	tr|E1BQ28|E1BQ28_BOVIN Solute carrier family 39 member 8 OS=Bos taurus OX=9913 GN=SLC39A8 PE=4 SV=1	125200000	0	0	53420000	65333000	0	78178000	64775000	0	54898000	73696000	82085000	83554000	127320000	0	common
Q3T000	sp|Q3T000|YKT6_BOVIN Synaptobrevin homolog YKT6 OS=Bos taurus OX=9913 GN=YKT6 PE=2 SV=1	53661000	102940000	0	45757000	41263000	0	21509000	64482000	22165000	46233000	38774000	35231000	58492000	57335000	0	common
Q3MHL4	sp|Q3MHL4|SAHH_BOVIN Adenosylhomocysteinase OS=Bos taurus OX=9913 GN=AHCY PE=2 SV=3;tr|A0A3Q1LW27|A0A3Q1LW27_BOVIN Adenosylhomocysteinase OS=Bos taurus OX=9913 GN=AHCY PE=1 SV=1	19553000	66165000	84276000	40184000	32126000	71061000	52576000	37176000	39541000	49733000	22542000	26903000	0	25606000	0	common
A0A3Q1LQ52	tr|A0A3Q1LQ52|A0A3Q1LQ52_BOVIN SEA domain-containing protein OS=Bos taurus OX=9913 PE=4 SV=1	70992000	0	0	123050000	46382000	0	22743000	59288000	0	86469000	61007000	80874000	43376000	75091000	0	common
F1MLW8	tr|F1MLW8|F1MLW8_BOVIN Uncharacterized protein OS=Bos taurus OX=9913 GN=LOC100847119 PE=1 SV=2;tr|A0A3Q1LT19|A0A3Q1LT19_BOVIN Ig-like domain-containing protein OS=Bos taurus OX=9913 PE=4 SV=1	161860000	0	0	0	70834000	0	420950000	1605200000	33659000	360160000	435620000	70166000	197210000	59044000	0	common
Q3MHM5	sp|Q3MHM5|TBB4B_BOVIN Tubulin beta-4B chain OS=Bos taurus OX=9913 GN=TUBB4B PE=2 SV=1;sp|Q3ZBU7|TBB4A_BOVIN Tubulin beta-4A chain OS=Bos taurus OX=9913 GN=TUBB4A PE=2 SV=1	54565000	51829000	48769000	23589000	48215000	0	59799000	59923000	75528000	45786000	41942000	47043000	17416000	35288000	0	common
G3N0V0	tr|G3N0V0|G3N0V0_BOVIN Uncharacterized protein OS=Bos taurus OX=9913 PE=1 SV=1;tr|A0A3Q1N3I9|A0A3Q1N3I9_BOVIN Uncharacterized protein OS=Bos taurus OX=9913 PE=1 SV=1	97906000	0	0	29576000	98999000	29841000	778980000	554790000	0	195800000	264160000	0	285440000	50309000	0	common
F6PZI3	tr|F6PZI3|F6PZI3_BOVIN Solute carrier family 29 member 1 OS=Bos taurus OX=9913 GN=SLC29A1 PE=1 SV=1;tr|Q3ZC83|Q3ZC83_BOVIN Solute carrier family 29 (Nucleoside transporters), member 1 OS=Bos taurus OX=9913 GN=SLC29A1 PE=1 SV=1;tr|A0A3Q1MJQ0|A0A3Q1MJQ0_BOVI	53449000	44382000	27575000	66013000	30056000	0	33056000	33618000	11960000	31638000	26130000	28315000	56712000	35148000	0	common
E1BDX8	tr|E1BDX8|E1BDX8_BOVIN Dynein cytoplasmic 1 heavy chain 1 OS=Bos taurus OX=9913 GN=DYNC1H1 PE=1 SV=2;tr|A0A3Q1NEU9|A0A3Q1NEU9_BOVIN Dynein cytoplasmic 1 heavy chain 1 OS=Bos taurus OX=9913 GN=DYNC1H1 PE=1 SV=1	64706000	35739000	0	91243000	27360000	0	0	84712000	21567000	0	53268000	55735000	0	26859000	0	common
Q3SYR8	tr|Q3SYR8|Q3SYR8_BOVIN Immunoglobulin J chain OS=Bos taurus OX=9913 GN=JCHAIN PE=1 SV=1	12772000	53259000	0	66145000	81950000	0	108730000	281410000	51248000	42675000	635020000	53112000	107800000	75646000	0	common
A7E3S8	tr|A7E3S8|A7E3S8_BOVIN Heat shock 70kD protein binding protein OS=Bos taurus OX=9913 GN=ST13 PE=2 SV=1;tr|A0A3Q1MQM3|A0A3Q1MQM3_BOVIN ST13 Hsp70 interacting protein OS=Bos taurus OX=9913 GN=ST13 PE=4 SV=1;tr|A0A3Q1M4L0|A0A3Q1M4L0_BOVIN TPR_REGION domain-co	20987000	58660000	61485000	43843000	27912000	25567000	17287000	38730000	49468000	28838000	0	38932000	20137000	35610000	0	common
P60661	sp|P60661|MYL6_BOVIN Myosin light polypeptide 6 OS=Bos taurus OX=9913 GN=MYL6 PE=2 SV=2;tr|A0A452DID9|A0A452DID9_BOVIN Myosin light polypeptide 6 OS=Bos taurus OX=9913 GN=MYL6 PE=1 SV=1;tr|A0A3Q1MDB1|A0A3Q1MDB1_BOVIN Myosin light polypeptide 6 OS=Bos tauru	36895000	45590000	58293000	41183000	29090000	70450000	40354000	68658000	89664000	32611000	50915000	40613000	20508000	52153000	0	common
F1MDL3	tr|F1MDL3|F1MDL3_BOVIN Syntaxin 3 OS=Bos taurus OX=9913 GN=STX3 PE=3 SV=3;tr|A6QLH3|A6QLH3_BOVIN STX3 protein OS=Bos taurus OX=9913 GN=STX3 PE=2 SV=1;tr|A0A3Q1LYB4|A0A3Q1LYB4_BOVIN Syntaxin 3 OS=Bos taurus OX=9913 GN=STX3 PE=3 SV=1	51929000	0	0	82197000	75387000	0	15637000	80930000	69548000	118040000	67318000	47927000	79132000	62317000	0	common
P81125	sp|P81125|SNAA_BOVIN Alpha-soluble NSF attachment protein OS=Bos taurus OX=9913 GN=NAPA PE=1 SV=1;tr|A0A3Q1M6H3|A0A3Q1M6H3_BOVIN Alpha-soluble NSF attachment protein OS=Bos taurus OX=9913 GN=NAPA PE=4 SV=1	28423000	53776000	58688000	42062000	25086000	43535000	25107000	40160000	31672000	25469000	17303000	26738000	34609000	30808000	0	common
Q3T149	sp|Q3T149|HSPB1_BOVIN Heat shock protein beta-1 OS=Bos taurus OX=9913 GN=HSPB1 PE=2 SV=1	78316000	0	0	62616000	66139000	0	69678000	72818000	209060000	74100000	49487000	171650000	78500000	94353000	0	common
F1N7H5	tr|F1N7H5|F1N7H5_BOVIN Mannose-1-phosphate guanyltransferase beta OS=Bos taurus OX=9913 GN=GMPPB PE=4 SV=2;sp|Q2YDJ9|GMPPB_BOVIN Mannose-1-phosphate guanyltransferase beta OS=Bos taurus OX=9913 GN=GMPPB PE=2 SV=1	29940000	35458000	62022000	59647000	17584000	0	18106000	21566000	22089000	0	19385000	25472000	12398000	23668000	0	common
A4FUA8	sp|A4FUA8|CAZA1_BOVIN F-actin-capping protein subunit alpha-1 OS=Bos taurus OX=9913 GN=CAPZA1 PE=2 SV=1;tr|A0A3Q1N894|A0A3Q1N894_BOVIN F-actin-capping protein subunit alpha OS=Bos taurus OX=9913 GN=CAPZA1 PE=1 SV=1;tr|A0A3Q1LFG8|A0A3Q1LFG8_BOVIN F-actin-ca	57192000	27454000	43522000	42617000	33264000	49277000	65188000	67049000	78943000	64430000	31620000	41653000	28983000	44304000	0	common
F1MDQ6	tr|F1MDQ6|F1MDQ6_BOVIN cGMP-dependent protein kinase OS=Bos taurus OX=9913 GN=PRKG2 PE=3 SV=3	76257000	0	0	73772000	48452000	0	18097000	52328000	36693000	64082000	27821000	33915000	61685000	79387000	0	common
A7MBH9	tr|A7MBH9|A7MBH9_BOVIN G protein subunit alpha i2 OS=Bos taurus OX=9913 GN=GNAI2 PE=2 SV=1	61934000	17353000	0	53924000	64915000	220010000	519490000	239710000	280040000	312730000	120880000	174710000	82040000	133750000	0	common
P80177	sp|P80177|MIF_BOVIN Macrophage migration inhibitory factor OS=Bos taurus OX=9913 GN=MIF PE=1 SV=6;tr|A0A3Q1MT60|A0A3Q1MT60_BOVIN Macrophage migration inhibitory factor OS=Bos taurus OX=9913 GN=MIF PE=1 SV=1	128340000	0	0	0	68332000	0	62879000	47178000	0	0	85171000	98295000	37278000	0	0	common
P01966	sp|P01966|HBA_BOVIN Hemoglobin subunit alpha OS=Bos taurus OX=9913 GN=HBA PE=1 SV=2;;tr|A0A452DIQ5|A0A452DIQ5_BOVIN GLOBIN domain-containing protein OS=Bos taurus OX=9913 GN=HBA1 PE=3 SV=1	140960000	0	0	0	55035000	0	364770000	23570000	0	4101500000	1484100000	165460000	779930000	133590000	0	common
P00711	;sp|P00711|LALBA_BOVIN Alpha-lactalbumin OS=Bos taurus OX=9913 GN=LALBA PE=1 SV=2;tr|A0A452DI34|A0A452DI34_BOVIN Alpha-lactalbumin OS=Bos taurus OX=9913 GN=LALBA PE=3 SV=1;tr|A0A3Q1MI88|A0A3Q1MI88_BOVIN Alpha-lactalbumin OS=Bos taurus OX=9913 GN=LALBA PE=3	39453000	15075000	0	115770000	20797000	154740000	15725000	426920000	18011000	101580000	43891000	21527000	157510000	79179000	0	common
Q3ZCJ2	sp|Q3ZCJ2|AK1A1_BOVIN Aldo-keto reductase family 1 member A1 OS=Bos taurus OX=9913 GN=AKR1A1 PE=2 SV=1	66464000	0	0	76745000	47201000	0	31785000	74887000	72217000	31610000	87921000	54568000	34204000	76114000	0	common
A6QLD1	tr|A6QLD1|A6QLD1_BOVIN EXOC4 protein OS=Bos taurus OX=9913 GN=EXOC4 PE=2 SV=1	48615000	56570000	32416000	33325000	18308000	11460000	0	26210000	32629000	12906000	8637900	0	14635000	0	0	common
A6QLB7	tr|A6QLB7|A6QLB7_BOVIN Adenylyl cyclase-associated protein OS=Bos taurus OX=9913 GN=CAP1 PE=2 SV=1;sp|Q3SYV4|CAP1_BOVIN Adenylyl cyclase-associated protein 1 OS=Bos taurus OX=9913 GN=CAP1 PE=2 SV=3;tr|A0A3Q1LJQ7|A0A3Q1LJQ7_BOVIN Adenylyl cyclase-associated	35299000	46434000	45004000	42895000	14979000	89173000	268060000	59025000	47224000	111680000	33864000	61942000	47420000	55196000	0	common
P68509	sp|P68509|1433F_BOVIN 14-3-3 protein eta OS=Bos taurus OX=9913 GN=YWHAH PE=1 SV=2	20863000	45220000	62196000	37199000	15439000	0	16818000	43221000	33255000	20260000	0	15251000	0	37908000	0	common
Q3SZ62	sp|Q3SZ62|PGAM1_BOVIN Phosphoglycerate mutase 1 OS=Bos taurus OX=9913 GN=PGAM1 PE=2 SV=3	75362000	0	0	56395000	48635000	0	51429000	43746000	0	45720000	53244000	74260000	19314000	61295000	0	common
A0A3S5ZPF7	tr|A0A3S5ZPF7|A0A3S5ZPF7_BOVIN Phosphoserine aminotransferase OS=Bos taurus OX=9913 GN=PSAT1 PE=1 SV=1	36702000	30914000	0	57057000	54799000	0	0	21875000	0	20325000	45792000	38789000	25979000	37566000	0	common
Q28085	sp|Q28085|CFAH_BOVIN Complement factor H OS=Bos taurus OX=9913 GN=CFH PE=1 SV=3;;tr|A0A3Q1LS74|A0A3Q1LS74_BOVIN Complement factor H OS=Bos taurus OX=9913 GN=CFH PE=4 SV=1;tr|A0A3Q1MP45|A0A3Q1MP45_BOVIN Complement factor H OS=Bos taurus OX=9913 GN=CFH PE=4	31999000	0	0	56707000	89891000	0	9176700	0	0	0	456190000	0	3732700000	0	0	common
A5D7I1	tr|A5D7I1|A5D7I1_BOVIN EPS15 protein OS=Bos taurus OX=9913 GN=EPS15 PE=2 SV=1;tr|A0A3Q1NM87|A0A3Q1NM87_BOVIN Epidermal growth factor receptor pathway substrate 15 OS=Bos taurus OX=9913 GN=EPS15 PE=4 SV=1;tr|A0A3Q1M4C3|A0A3Q1M4C3_BOVIN Epidermal growth fact	44260000	0	74096000	32239000	24829000	0	0	11347000	40285000	0	16647000	25303000	0	28748000	0	common
Q3ZCK2	tr|Q3ZCK2|Q3ZCK2_BOVIN RAS like proto-oncogene A OS=Bos taurus OX=9913 GN=RALA PE=2 SV=1	20653000	57951000	31448000	30779000	31187000	27367000	26164000	64797000	32861000	39286000	15629000	24172000	33683000	36426000	0	common
E1BJV0	tr|E1BJV0|E1BJV0_BOVIN EH domain containing 4 OS=Bos taurus OX=9913 GN=EHD4 PE=3 SV=1	49156000	34726000	0	55120000	31764000	0	24597000	82103000	72848000	30773000	32900000	33393000	31311000	43545000	0	common
A0A3Q1MHX8	tr|A0A3Q1MHX8|A0A3Q1MHX8_BOVIN RAB2A, member RAS oncogene family OS=Bos taurus OX=9913 GN=RAB2A PE=1 SV=1;tr|A0A3Q1MJU0|A0A3Q1MJU0_BOVIN RAB2A, member RAS oncogene family OS=Bos taurus OX=9913 GN=RAB2A PE=4 SV=1	21454000	0	0	88762000	60238000	0	51810000	65406000	0	59062000	76896000	65678000	59567000	67660000	0	common
G3N0M6	tr|G3N0M6|G3N0M6_BOVIN CIDE-N domain-containing protein OS=Bos taurus OX=9913 GN=CIDEA PE=4 SV=2;tr|A4FUX1|A4FUX1_BOVIN CIDEA protein OS=Bos taurus OX=9913 GN=CIDEA PE=2 SV=1	75877000	0	0	49111000	44045000	0	33646000	0	0	0	39779000	61477000	0	50106000	0	common
P62157	sp|P62157|CALM_BOVIN Calmodulin OS=Bos taurus OX=9913 GN=CALM PE=1 SV=2;tr|A0A3Q1MR28|A0A3Q1MR28_BOVIN Uncharacterized protein OS=Bos taurus OX=9913 PE=3 SV=1;tr|A0A452DIM7|A0A452DIM7_BOVIN Uncharacterized protein OS=Bos taurus OX=9913 GN=CALM3 PE=3 SV=1;t	0	0	0	78858000	86605000	0	69496000	97606000	0	0	45586000	89483000	0	0	0	common
Q3ZBV8	sp|Q3ZBV8|SYTC_BOVIN Threonine--tRNA ligase 1, cytoplasmic OS=Bos taurus OX=9913 GN=TARS1 PE=2 SV=1	67231000	0	0	54878000	42753000	0	50941000	54259000	95866000	39543000	76822000	60831000	26953000	62306000	0	common
F1MC71	tr|F1MC71|F1MC71_BOVIN Exocyst complex component 5 OS=Bos taurus OX=9913 GN=EXOC5 PE=4 SV=3;tr|A0A3Q1N8M7|A0A3Q1N8M7_BOVIN Exocyst complex component 5 OS=Bos taurus OX=9913 GN=EXOC5 PE=4 SV=1	86847000	0	0	34997000	42122000	0	12901000	23107000	10999000	19585000	18396000	11844000	23434000	13843000	0	common
E1BNW4	tr|E1BNW4|E1BNW4_BOVIN Transmembrane channel-like protein OS=Bos taurus OX=9913 GN=TMC4 PE=3 SV=3	43012000	0	55662000	33469000	29984000	25873000	32413000	36737000	54910000	44473000	38749000	44020000	20475000	38034000	0	common
P02662	;sp|P02662|CASA1_BOVIN Alpha-S1-casein OS=Bos taurus OX=9913 GN=CSN1S1 PE=1 SV=2;tr|A0A3Q1NG86|A0A3Q1NG86_BOVIN Alpha-S1-casein OS=Bos taurus OX=9913 GN=CSN1S1 PE=1 SV=1;tr|A0A3Q1MJE5|A0A3Q1MJE5_BOVIN Alpha-S1-casein OS=Bos taurus OX=9913 GN=CSN1S1 PE=1 SV	74729000	0	0	83355000	0	131560000	313990000	611350000	98808000	715680000	183990000	124680000	507820000	186340000	0	common
Q0VD48	sp|Q0VD48|VPS4B_BOVIN Vacuolar protein sorting-associated protein 4B OS=Bos taurus OX=9913 GN=VPS4B PE=2 SV=1;tr|A0A3Q1MK68|A0A3Q1MK68_BOVIN Vacuolar protein sorting-associated protein 4B OS=Bos taurus OX=9913 GN=VPS4B PE=3 SV=1	87700000	0	0	38573000	31725000	0	0	68814000	45739000	35341000	62718000	57620000	26629000	30624000	0	common
E1BDW9	tr|E1BDW9|E1BDW9_BOVIN Exocyst complex component 2 OS=Bos taurus OX=9913 GN=EXOC2 PE=3 SV=1	61070000	0	38990000	30712000	26621000	0	0	0	29217000	0	10990000	12184000	18545000	0	0	common
P68250	sp|P68250|1433B_BOVIN 14-3-3 protein beta/alpha OS=Bos taurus OX=9913 GN=YWHAB PE=1 SV=2;tr|A0A140T894|A0A140T894_BOVIN 14-3-3 protein beta/alpha OS=Bos taurus OX=9913 GN=YWHAB PE=3 SV=1	36266000	69561000	0	32774000	17944000	35655000	14711000	44480000	39709000	19165000	19681000	25939000	17503000	42124000	95801000	common
Q3MHW6	sp|Q3MHW6|MOT1_BOVIN Monocarboxylate transporter 1 OS=Bos taurus OX=9913 GN=SLC16A1 PE=2 SV=2	46704000	38925000	0	39323000	31555000	0	39906000	49831000	13794000	63145000	28462000	31786000	79909000	22980000	0	common
G3MZH3	tr|G3MZH3|G3MZH3_BOVIN Myosin VA OS=Bos taurus OX=9913 GN=MYO5A PE=3 SV=2;tr|A0A3Q1LUB6|A0A3Q1LUB6_BOVIN Myosin VA OS=Bos taurus OX=9913 GN=MYO5A PE=3 SV=1;tr|F1MHT3|F1MHT3_BOVIN Myosin VA OS=Bos taurus OX=9913 GN=MYO5A PE=3 SV=3	34128000	80578000	10335000	20384000	10572000	0	0	69254000	0	0	0	13254000	0	0	0	common
A0A3Q1MBS5	tr|A0A3Q1MBS5|A0A3Q1MBS5_BOVIN Alpha-actinin-1 OS=Bos taurus OX=9913 GN=ACTN1 PE=1 SV=1;sp|Q3B7N2|ACTN1_BOVIN Alpha-actinin-1 OS=Bos taurus OX=9913 GN=ACTN1 PE=2 SV=1;tr|A0A3Q1MPS4|A0A3Q1MPS4_BOVIN Alpha-actinin-1 OS=Bos taurus OX=9913 GN=ACTN1 PE=1 SV=1	15170000	33139000	58959000	21406000	25250000	37427000	25369000	37043000	60903000	26959000	31694000	50617000	14326000	30643000	0	common
F1N720	tr|F1N720|F1N720_BOVIN Toll-like receptor 2 OS=Bos taurus OX=9913 GN=TLR2 PE=3 SV=1	40953000	0	0	76060000	36636000	79553000	51851000	41360000	58341000	179100000	34273000	25609000	48610000	63859000	0	common
F1N3A1	tr|F1N3A1|F1N3A1_BOVIN Thrombospondin-1 OS=Bos taurus OX=9913 GN=THBS1 PE=4 SV=1;;tr|A0A3Q1MQV3|A0A3Q1MQV3_BOVIN Thrombospondin-1 OS=Bos taurus OX=9913 GN=THBS1 PE=4 SV=1;sp|Q28178|TSP1_BOVIN Thrombospondin-1 OS=Bos taurus OX=9913 GN=THBS1 PE=2 SV=2	41014000	0	15479000	24580000	71978000	183650000	115540000	45687000	0	41250000	135420000	397730000	32153000000	46018000	1127000000	common
A0A3S5ZPJ7	tr|A0A3S5ZPJ7|A0A3S5ZPJ7_BOVIN Tissue specific transplantation antigen P35B OS=Bos taurus OX=9913 GN=TSTA3 PE=1 SV=1;tr|A0A3Q1M2A1|A0A3Q1M2A1_BOVIN Tissue specific transplantation antigen P35B OS=Bos taurus OX=9913 GN=TSTA3 PE=1 SV=1	63365000	0	0	36428000	52376000	0	23005000	33730000	86192000	37745000	44060000	42482000	31090000	44142000	0	common
F1MS38	tr|F1MS38|F1MS38_BOVIN Protein NDRG1 OS=Bos taurus OX=9913 GN=NDRG1 PE=4 SV=2;tr|A0A3Q1M9W0|A0A3Q1M9W0_BOVIN Protein NDRG1 OS=Bos taurus OX=9913 GN=NDRG1 PE=4 SV=1;sp|Q3SYX0|NDRG1_BOVIN Protein NDRG1 OS=Bos taurus OX=9913 GN=NDRG1 PE=2 SV=1;tr|A0A3Q1LW82|A	23981000	0	45404000	25583000	55966000	31544000	25894000	22302000	39810000	32223000	44987000	54844000	0	41365000	0	common
A0A3Q1LMX0	tr|A0A3Q1LMX0|A0A3Q1LMX0_BOVIN NADH-cytochrome b5 reductase OS=Bos taurus OX=9913 GN=CYB5R3 PE=1 SV=1;sp|P07514|NB5R3_BOVIN NADH-cytochrome b5 reductase 3 OS=Bos taurus OX=9913 GN=CYB5R3 PE=1 SV=3;tr|F1N7T1|F1N7T1_BOVIN NADH-cytochrome b5 reductase OS=Bos	35248000	0	0	37774000	77756000	0	58504000	88548000	23695000	37283000	61366000	56227000	132690000	59452000	0	common
A0A3Q1LSN0	tr|A0A3Q1LSN0|A0A3Q1LSN0_BOVIN Lymphocyte cytosolic protein 1 OS=Bos taurus OX=9913 GN=LCP1 PE=1 SV=1;tr|F1MYX5|F1MYX5_BOVIN Lymphocyte cytosolic protein 1 OS=Bos taurus OX=9913 GN=LCP1 PE=1 SV=2	17892000	0	0	63714000	61107000	98153000	416200000	105280000	147590000	198760000	203270000	209030000	60151000	128350000	0	common
Q2TBH2	tr|Q2TBH2|Q2TBH2_BOVIN RAS related OS=Bos taurus OX=9913 GN=RRAS PE=1 SV=1	47104000	0	0	38812000	54087000	0	23195000	38412000	30501000	21187000	22003000	33826000	39958000	40126000	0	common
Q5E9I6	sp|Q5E9I6|ARF3_BOVIN ADP-ribosylation factor 3 OS=Bos taurus OX=9913 GN=ARF3 PE=2 SV=3;sp|P84080|ARF1_BOVIN ADP-ribosylation factor 1 OS=Bos taurus OX=9913 GN=ARF1 PE=1 SV=2;tr|A0A3Q1M9Q8|A0A3Q1M9Q8_BOVIN Uncharacterized protein OS=Bos taurus OX=9913 PE=3	54056000	0	37129000	18242000	30370000	0	33476000	33569000	46784000	39251000	42218000	54996000	28015000	37671000	0	common
E1BA29	tr|E1BA29|E1BA29_BOVIN G protein subunit alpha q OS=Bos taurus OX=9913 GN=GNAQ PE=4 SV=1	47387000	0	0	51711000	40072000	0	27279000	75956000	59373000	45243000	38678000	34403000	42450000	61808000	0	common
Q3ZCA7	tr|Q3ZCA7|Q3ZCA7_BOVIN G protein subunit alpha i3 OS=Bos taurus OX=9913 GN=GNAI3 PE=2 SV=1	17833000	25422000	30790000	33579000	31482000	49775000	48705000	59047000	83461000	58197000	0	28774000	36227000	37553000	0	common
A4IF89	sp|A4IF89|EXOC8_BOVIN Exocyst complex component 8 OS=Bos taurus OX=9913 GN=EXOC8 PE=2 SV=1	24413000	29761000	36383000	30774000	17527000	0	0	17605000	23417000	0	0	10560000	17129000	0	0	common
O97680	sp|O97680|THIO_BOVIN Thioredoxin OS=Bos taurus OX=9913 GN=TXN PE=3 SV=3	31054000	41260000	43236000	0	23211000	40004000	35221000	24226000	59901000	40346000	18085000	19449000	33583000	0	0	common
Q58DW6	sp|Q58DW6|RAB25_BOVIN Ras-related protein Rab-25 OS=Bos taurus OX=9913 GN=RAB25 PE=2 SV=1	35127000	0	0	54557000	49032000	0	0	65175000	60814000	24275000	39814000	33175000	28703000	42303000	0	common
Q08E32	tr|Q08E32|Q08E32_BOVIN CHMP4B protein OS=Bos taurus OX=9913 GN=CHMP4B PE=1 SV=2	52645000	68506000	0	16548000	0	0	0	18761000	45626000	0	28780000	38987000	0	0	0	common
A0A140T867	;tr|A0A140T867|A0A140T867_BOVIN Keratin, type I cytoskeletal 17 OS=Bos taurus OX=9913 GN=KRT17 PE=3 SV=1;sp|A1L595|K1C17_BOVIN Keratin, type I cytoskeletal 17 OS=Bos taurus OX=9913 GN=KRT17 PE=2 SV=1	52786000	46630000	0	0	37895000	0	25681000	0	0	24053000	0	35333000	73532000	47321000	0	common
P21856	sp|P21856|GDIA_BOVIN Rab GDP dissociation inhibitor alpha OS=Bos taurus OX=9913 GN=GDI1 PE=1 SV=1	13116000	39761000	0	44228000	38150000	0	29623000	35357000	53407000	0	29506000	35901000	37153000	34339000	0	common
A0A3Q1LMP2	tr|A0A3Q1LMP2|A0A3Q1LMP2_BOVIN KRAS proto-oncogene, GTPase OS=Bos taurus OX=9913 GN=KRAS PE=4 SV=1	43024000	0	0	37584000	53944000	0	59836000	47003000	39020000	42842000	0	33049000	45569000	50103000	0	common
Q5E9A3	sp|Q5E9A3|PCBP1_BOVIN Poly(rC)-binding protein 1 OS=Bos taurus OX=9913 GN=PCBP1 PE=2 SV=1;tr|A0A452DKH0|A0A452DKH0_BOVIN Poly(rC)-binding protein 1 OS=Bos taurus OX=9913 GN=PCBP1 PE=4 SV=1	63166000	0	0	38731000	32182000	0	32197000	43889000	62390000	35027000	42182000	47634000	23079000	40783000	0	common
Q3SZB7	sp|Q3SZB7|F16P1_BOVIN Fructose-1,6-bisphosphatase 1 OS=Bos taurus OX=9913 GN=FBP1 PE=2 SV=3	58522000	0	0	49619000	24674000	0	15287000	145500000	20768000	36139000	17307000	36415000	18126000	45354000	0	common
A6QR35	tr|A6QR35|A6QR35_BOVIN Secretory carrier-associated membrane protein OS=Bos taurus OX=9913 GN=SCAMP2 PE=1 SV=1	46559000	0	0	35143000	50891000	0	30284000	23725000	0	20803000	39980000	54074000	0	38938000	0	common
A0A3Q1M6Y5	tr|A0A3Q1M6Y5|A0A3Q1M6Y5_BOVIN Guanine nucleotide-binding protein G(o) subunit alpha OS=Bos taurus OX=9913 GN=GNAO1 PE=4 SV=1;tr|A0A3Q1MSI3|A0A3Q1MSI3_BOVIN Guanine nucleotide-binding protein G(o) subunit alpha OS=Bos taurus OX=9913 GN=GNAO1 PE=4 SV=1;sp|P	25867000	31303000	0	35139000	36158000	0	19014000	30534000	51274000	59566000	36084000	22447000	41861000	25487000	0	common
Q0VCH9	tr|Q0VCH9|Q0VCH9_BOVIN GLI pathogenesis-related 2 OS=Bos taurus OX=9913 GN=GLIPR2 PE=2 SV=1;tr|F6RBS0|F6RBS0_BOVIN GLI pathogenesis related 2 OS=Bos taurus OX=9913 GN=GLIPR2 PE=3 SV=1	17105000	38767000	0	54766000	17425000	56104000	82913000	75697000	42700000	42895000	21927000	14051000	52116000	44080000	0	common
Q58DS9	sp|Q58DS9|RAB5C_BOVIN Ras-related protein Rab-5C OS=Bos taurus OX=9913 GN=RAB5C PE=2 SV=1;tr|A0A3Q1N8E3|A0A3Q1N8E3_BOVIN Ras-related protein Rab-5C OS=Bos taurus OX=9913 GN=RAB5C PE=1 SV=1	56751000	0	0	38436000	32076000	0	54921000	44317000	0	44957000	47129000	55457000	37001000	33287000	0	common
A0A140T897	tr|A0A140T897|A0A140T897_BOVIN Serum albumin OS=Bos taurus OX=9913 GN=ALB PE=4 SV=1;sp|P02769|ALBU_BOVIN Serum albumin OS=Bos taurus OX=9913 GN=ALB PE=1 SV=4;;tr|A0A3Q1LNN7|A0A3Q1LNN7_BOVIN Serum albumin OS=Bos taurus OX=9913 GN=ALB PE=4 SV=1	68449000	11750000	0	28913000	17221000	208540000	216570000	306320000	17442000	196240000	63105000	9762000	106050000	44292000	0	common
A0A3Q1M4P7	tr|A0A3Q1M4P7|A0A3Q1M4P7_BOVIN Exocyst complex component OS=Bos taurus OX=9913 GN=EXOC6 PE=3 SV=1;tr|F1N005|F1N005_BOVIN Exocyst complex component OS=Bos taurus OX=9913 GN=EXOC6 PE=3 SV=1	57324000	0	0	28178000	35006000	0	0	28083000	53932000	19833000	22277000	26460000	18914000	23866000	0	common
A0A3Q1NBQ9	tr|A0A3Q1NBQ9|A0A3Q1NBQ9_BOVIN Tetraspanin OS=Bos taurus OX=9913 GN=CD82 PE=1 SV=1;tr|A5D7E6|A5D7E6_BOVIN Tetraspanin OS=Bos taurus OX=9913 GN=CD82 PE=1 SV=1;tr|A0A3Q1NA52|A0A3Q1NA52_BOVIN Tetraspanin OS=Bos taurus OX=9913 GN=CD82 PE=1 SV=1;tr|F6QCC9|F6QCC	11935000	37918000	48282000	21928000	0	31886000	65247000	0	36650000	25783000	25932000	21890000	0	0	0	common
Q56JW4	sp|Q56JW4|APT_BOVIN Adenine phosphoribosyltransferase OS=Bos taurus OX=9913 GN=APRT PE=2 SV=1;tr|A0A452DIE3|A0A452DIE3_BOVIN Adenine phosphoribosyltransferase OS=Bos taurus OX=9913 GN=APRT PE=3 SV=1	31270000	0	0	58264000	28185000	0	24542000	0	42560000	0	35269000	34045000	0	59935000	0	common
F6QEU6	tr|F6QEU6|F6QEU6_BOVIN Phosphoglucomutase 2 OS=Bos taurus OX=9913 GN=PGM2 PE=1 SV=1	22779000	29839000	29656000	21032000	10200000	31076000	22425000	19978000	16859000	25680000	16413000	35645000	16245000	19909000	0	common
F1MD24	tr|F1MD24|F1MD24_BOVIN Solute carrier family 5 member 1 OS=Bos taurus OX=9913 GN=SLC5A1 PE=1 SV=2	0	36980000	34069000	19190000	21883000	62479000	26868000	18876000	26494000	26997000	19360000	36627000	58680000	43492000	0	common
F1MZY2	tr|F1MZY2|F1MZY2_BOVIN Glutamine--fructose-6-phosphate transaminase 1 OS=Bos taurus OX=9913 GN=GFPT1 PE=1 SV=2	34641000	0	0	58384000	16527000	0	0	27538000	23484000	0	32171000	28124000	0	50936000	0	common
Q3ZBV9	sp|Q3ZBV9|DHR11_BOVIN Dehydrogenase/reductase SDR family member 11 OS=Bos taurus OX=9913 GN=DHRS11 PE=2 SV=1;tr|A0A452DID6|A0A452DID6_BOVIN Dehydrogenase/reductase SDR family member 11 OS=Bos taurus OX=9913 GN=DHRS11 PE=3 SV=1	39247000	0	0	33561000	35526000	0	0	30920000	57098000	15918000	27103000	31641000	0	24173000	0	common
Q2LGB5	sp|Q2LGB5|TOLIP_BOVIN Toll-interacting protein OS=Bos taurus OX=9913 GN=TOLLIP PE=2 SV=1	39270000	0	0	27544000	38487000	0	14274000	29301000	0	0	36247000	33276000	0	0	0	common
A7YY28	sp|A7YY28|ABHEB_BOVIN Protein ABHD14B OS=Bos taurus OX=9913 GN=ABHD14B PE=2 SV=1	74283000	0	0	28471000	0	0	0	22455000	0	0	0	0	34682000	19122000	0	common
A0A3Q1M1U2	tr|A0A3Q1M1U2|A0A3Q1M1U2_BOVIN Serine/threonine-protein phosphatase 2A 65 kDa regulatory subunit A alpha isoform OS=Bos taurus OX=9913 GN=PPP2R1A PE=4 SV=1;tr|A0A3Q1LW84|A0A3Q1LW84_BOVIN Serine/threonine-protein phosphatase 2A 65 kDa regulatory subunit A a	26826000	23347000	0	42490000	9881100	0	8608700	20240000	42678000	17479000	0	39585000	10532000	19974000	0	common
Q3SZA1	sp|Q3SZA1|RHOF_BOVIN Rho-related GTP-binding protein RhoF OS=Bos taurus OX=9913 GN=RHOF PE=2 SV=1	21186000	26675000	0	37840000	15953000	0	0	19037000	28544000	26101000	0	28750000	0	39250000	0	common
P04896	sp|P04896|GNAS2_BOVIN Guanine nucleotide-binding protein G(s) subunit alpha isoforms short OS=Bos taurus OX=9913 GN=GNAS PE=1 SV=1	29307000	0	0	44875000	26891000	0	18379000	96583000	42464000	81764000	37506000	38075000	40315000	30949000	0	common
P27479	sp|P27479|LOX15_BOVIN Arachidonate 15-lipoxygenase OS=Bos taurus OX=9913 GN=ALOX15 PE=1 SV=3	33510000	0	0	67531000	0	0	0	87821000	36892000	29156000	30828000	0	15823000	52737000	0	common
Q3ZCL0	tr|Q3ZCL0|Q3ZCL0_BOVIN Cysteine-rich secretory protein 2 OS=Bos taurus OX=9913 GN=CRISP3 PE=2 SV=1	20255000	0	0	34761000	44373000	0	38286000	118880000	0	0	18328000	44844000	0	0	0	common
F1MY58	tr|F1MY58|F1MY58_BOVIN Target of myb1 like 1 membrane trafficking protein OS=Bos taurus OX=9913 GN=TOM1L1 PE=3 SV=1;tr|A0A3Q1M456|A0A3Q1M456_BOVIN Target of myb1 like 1 membrane trafficking protein OS=Bos taurus OX=9913 GN=TOM1L1 PE=3 SV=1;tr|A0A3Q1NC46|A0	45218000	0	0	24316000	28503000	0	0	34595000	0	22473000	22457000	27804000	15868000	0	0	common
A0A3Q1MNT5	tr|A0A3Q1MNT5|A0A3Q1MNT5_BOVIN Exocyst complex component 7 OS=Bos taurus OX=9913 GN=EXOC7 PE=3 SV=1;tr|F1N6V4|F1N6V4_BOVIN Exocyst complex component 7 OS=Bos taurus OX=9913 GN=EXOC7 PE=3 SV=2;tr|A0A3Q1LRR2|A0A3Q1LRR2_BOVIN Exocyst complex component 7 OS=Bo	34909000	0	0	20716000	40403000	0	0	31633000	21457000	14708000	0	13416000	24705000	0	0	common
E1BP91	tr|E1BP91|E1BP91_BOVIN Aminopeptidase OS=Bos taurus OX=9913 GN=NPEPPS PE=1 SV=2	30602000	0	0	35995000	27848000	0	0	31294000	22752000	0	0	24680000	25388000	20154000	0	common
F1MIU3	tr|F1MIU3|F1MIU3_BOVIN Transmembrane channel-like protein OS=Bos taurus OX=9913 GN=TMC5 PE=3 SV=3	44832000	31236000	0	16236000	0	0	0	13499000	24090000	28698000	50595000	17043000	10710000	22213000	0	common
F1N5W5	tr|F1N5W5|F1N5W5_BOVIN Serine/threonine kinase 26 OS=Bos taurus OX=9913 GN=STK26 PE=4 SV=2;tr|A0A3Q1MJL8|A0A3Q1MJL8_BOVIN Serine/threonine kinase 26 OS=Bos taurus OX=9913 GN=STK26 PE=4 SV=1;tr|A0A3Q1N3K3|A0A3Q1N3K3_BOVIN Serine/threonine kinase 26 OS=Bos t	8406400	55450000	0	24377000	0	0	0	40740000	27116000	0	0	13738000	0	21327000	0	common
O77834	sp|O77834|PRDX6_BOVIN Peroxiredoxin-6 OS=Bos taurus OX=9913 GN=PRDX6 PE=1 SV=3;tr|A0A3Q1LKU1|A0A3Q1LKU1_BOVIN Thioredoxin domain-containing protein OS=Bos taurus OX=9913 PE=4 SV=1	46457000	0	0	20598000	20387000	0	45213000	23950000	31010000	17877000	24639000	26036000	22872000	38733000	0	common
A0A3Q1N6D1	tr|A0A3Q1N6D1|A0A3Q1N6D1_BOVIN Macrophage-capping protein OS=Bos taurus OX=9913 GN=CAPG PE=1 SV=1;sp|Q865V6|CAPG_BOVIN Macrophage-capping protein OS=Bos taurus OX=9913 GN=CAPG PE=2 SV=1;tr|A0A3Q1MDS0|A0A3Q1MDS0_BOVIN Macrophage-capping protein OS=Bos tauru	29983000	20728000	36513000	0	0	29226000	0	25965000	22805000	24893000	16060000	15943000	17764000	19784000	0	common
Q5EAD2	sp|Q5EAD2|SERA_BOVIN D-3-phosphoglycerate dehydrogenase OS=Bos taurus OX=9913 GN=PHGDH PE=2 SV=3;tr|A0A140T866|A0A140T866_BOVIN D-3-phosphoglycerate dehydrogenase OS=Bos taurus OX=9913 GN=PHGDH PE=1 SV=1	10609000	0	50483000	15616000	10433000	0	0	16724000	25228000	0	8948700	6030400	0	0	0	common
A3KMV5	sp|A3KMV5|UBA1_BOVIN Ubiquitin-like modifier-activating enzyme 1 OS=Bos taurus OX=9913 GN=UBA1 PE=2 SV=1;tr|A0A3Q1LKR8|A0A3Q1LKR8_BOVIN Ubiquitin-like modifier-activating enzyme 1 OS=Bos taurus OX=9913 GN=UBA1 PE=1 SV=1	22023000	0	0	43833000	18993000	0	13186000	25680000	18534000	27675000	0	0	0	23821000	0	common
Q3ZCD0	sp|Q3ZCD0|CD81_BOVIN CD81 antigen OS=Bos taurus OX=9913 GN=CD81 PE=2 SV=1	0	0	0	83056000	0	0	202760000	105600000	0	270000000	101470000	84919000	58286000	0	0	common
Q1RMV1	tr|Q1RMV1|Q1RMV1_BOVIN Endoglin OS=Bos taurus OX=9913 GN=ENG PE=2 SV=1;tr|E1BJ42|E1BJ42_BOVIN ZP domain-containing protein OS=Bos taurus OX=9913 GN=ENG PE=4 SV=3	12915000	29122000	0	19501000	20774000	0	10862000	22917000	0	9113300	11835000	26400000	13124000	19915000	0	common
P56965	sp|P56965|DDAH1_BOVIN N(G),N(G)-dimethylarginine dimethylaminohydrolase 1 OS=Bos taurus OX=9913 GN=DDAH1 PE=1 SV=3	25295000	0	0	37646000	17124000	0	0	16139000	0	15033000	0	13054000	14864000	27436000	0	common
A0A3Q1MHT0	tr|A0A3Q1MHT0|A0A3Q1MHT0_BOVIN AHNAK nucleoprotein OS=Bos taurus OX=9913 GN=AHNAK PE=1 SV=1;tr|F1MCK2|F1MCK2_BOVIN AHNAK nucleoprotein OS=Bos taurus OX=9913 GN=AHNAK PE=1 SV=3;tr|A0A3Q1NE82|A0A3Q1NE82_BOVIN AHNAK nucleoprotein OS=Bos taurus OX=9913 GN=AHNA	16260000	0	0	45127000	18092000	18159000	139780000	143600000	214590000	145990000	107520000	49713000	59719000	345640000	0	common
Q58D08	sp|Q58D08|P5CR3_BOVIN Pyrroline-5-carboxylate reductase 3 OS=Bos taurus OX=9913 GN=PYCR3 PE=2 SV=1	19641000	19542000	0	38611000	0	0	0	20383000	47424000	20263000	18168000	20194000	0	38021000	0	common
F6RFP6	tr|F6RFP6|F6RFP6_BOVIN Basigin OS=Bos taurus OX=9913 GN=BSG PE=1 SV=1	31211000	0	0	46141000	0	0	0	49155000	0	42810000	0	0	57259000	25110000	0	common
A0A3Q1LMK8	tr|A0A3Q1LMK8|A0A3Q1LMK8_BOVIN Prostaglandin reductase 2 OS=Bos taurus OX=9913 GN=PTGR2 PE=1 SV=1;sp|Q32L99|PTGR2_BOVIN Prostaglandin reductase 2 OS=Bos taurus OX=9913 GN=PTGR2 PE=2 SV=1	0	0	42672000	18986000	15442000	0	0	0	21182000	0	0	0	0	17595000	0	common
Q3B7M5	sp|Q3B7M5|LASP1_BOVIN LIM and SH3 domain protein 1 OS=Bos taurus OX=9913 GN=LASP1 PE=2 SV=1	18917000	45251000	0	12059000	0	0	0	11956000	15090000	24589000	14417000	14707000	0	0	0	common
A5PJR3	tr|A5PJR3|A5PJR3_BOVIN Dicarbonyl/L-xylulose reductase OS=Bos taurus OX=9913 GN=DCXR PE=2 SV=1;tr|A0A3Q1LX69|A0A3Q1LX69_BOVIN L-xylulose reductase OS=Bos taurus OX=9913 GN=DCXR PE=4 SV=1;sp|Q1JP75|DCXR_BOVIN L-xylulose reductase OS=Bos taurus OX=9913 GN=DC	23634000	0	0	36712000	14944000	0	0	13634000	0	11164000	18103000	26304000	8459700	14610000	0	common
P10575	sp|P10575|GLRX1_BOVIN Glutaredoxin-1 OS=Bos taurus OX=9913 GN=GLRX PE=1 SV=3;tr|G8JKV3|G8JKV3_BOVIN Glutaredoxin domain-containing protein OS=Bos taurus OX=9913 PE=4 SV=1;tr|E1B773|E1B773_BOVIN Glutaredoxin domain-containing protein OS=Bos taurus OX=9913 P	25733000	0	16011000	21223000	11903000	13350000	0	0	0	19802000	0	30282000	0	19402000	29913000	common
F1MD47	tr|F1MD47|F1MD47_BOVIN Chromosome 6 C4orf19 homolog OS=Bos taurus OX=9913 GN=C6H4orf19 PE=4 SV=1	0	0	43068000	15931000	14352000	0	13299000	77604000	29517000	12965000	9144500	9939800	0	0	0	common
Q3SWW9	sp|Q3SWW9|PP1B_BOVIN Serine/threonine-protein phosphatase PP1-beta catalytic subunit OS=Bos taurus OX=9913 GN=PPP1CB PE=2 SV=1;tr|A0A3Q1MJE6|A0A3Q1MJE6_BOVIN Serine/threonine-protein phosphatase OS=Bos taurus OX=9913 GN=PPP1CB PE=3 SV=1;tr|A0A3Q1NGM8|A0A3Q	0	34545000	15191000	12189000	11222000	17070000	9327200	0	38417000	0	0	18312000	0	0	0	common
P11151	sp|P11151|LIPL_BOVIN Lipoprotein lipase OS=Bos taurus OX=9913 GN=LPL PE=1 SV=2	0	0	0	72058000	0	0	17639000	0	0	0	0	41518000	20802000	20788000	0	common
A0A452DI45	tr|A0A452DI45|A0A452DI45_BOVIN F-actin-capping protein subunit beta OS=Bos taurus OX=9913 GN=CAPZB PE=3 SV=1;tr|A0A3Q1N8A3|A0A3Q1N8A3_BOVIN F-actin-capping protein subunit beta OS=Bos taurus OX=9913 GN=CAPZB PE=3 SV=1;tr|A0A3Q1LR88|A0A3Q1LR88_BOVIN F-actin	21380000	0	0	29624000	20194000	23634000	19678000	26577000	27770000	28131000	0	20758000	18478000	0	0	common
Q1RMI2	tr|Q1RMI2|Q1RMI2_BOVIN Ras homolog family member G OS=Bos taurus OX=9913 GN=RHOG PE=1 SV=1	16332000	35321000	0	0	15853000	76402000	50458000	46725000	34319000	38074000	17997000	27004000	29652000	21685000	0	common
A0A3Q1N996	tr|A0A3Q1N996|A0A3Q1N996_BOVIN RHO family interacting cell polarization regulator 1 OS=Bos taurus OX=9913 GN=RIPOR1 PE=4 SV=1;tr|F1MYQ3|F1MYQ3_BOVIN RHO family interacting cell polarization regulator 1 OS=Bos taurus OX=9913 GN=RIPOR1 PE=4 SV=3	16285000	27755000	0	11923000	10686000	0	16034000	23184000	38804000	0	31997000	18850000	0	18662000	0	common
A0A3Q1M0Y7	tr|A0A3Q1M0Y7|A0A3Q1M0Y7_BOVIN Filamin B OS=Bos taurus OX=9913 GN=FLNB PE=1 SV=1;tr|A0A3Q1MQ34|A0A3Q1MQ34_BOVIN Filamin B OS=Bos taurus OX=9913 GN=FLNB PE=1 SV=1;tr|E1BKX7|E1BKX7_BOVIN Filamin B OS=Bos taurus OX=9913 GN=FLNB PE=1 SV=2;tr|A0A3Q1MZI6|A0A3Q1M	22497000	0	0	27460000	16493000	0	0	27991000	42752000	0	15789000	25152000	0	25458000	0	common
Q28024	sp|Q28024|GBG12_BOVIN Guanine nucleotide-binding protein G(I)/G(S)/G(O) subunit gamma-12 OS=Bos taurus OX=9913 GN=GNG12 PE=1 SV=2	15462000	0	0	7769100	42608000	0	0	35589000	0	16017000	0	31440000	21779000	14158000	0	common
P02070	sp|P02070|HBB_BOVIN Hemoglobin subunit beta OS=Bos taurus OX=9913 GN=HBB PE=1 SV=1;	65612000	0	0	0	0	0	277310000	21002000	0	8155700000	2320200000	0	987530000	78698000	0	common
P81947	sp|P81947|TBA1B_BOVIN Tubulin alpha-1B chain OS=Bos taurus OX=9913 PE=1 SV=2;tr|F2Z4C1|F2Z4C1_BOVIN Tubulin alpha chain OS=Bos taurus OX=9913 GN=TUBA1A PE=3 SV=1;tr|F1MNF8|F1MNF8_BOVIN Tubulin alpha chain OS=Bos taurus OX=9913 GN=LOC100141266 PE=3 SV=1;sp|	0	0	0	33089000	32449000	0	56545000	55220000	108010000	52543000	87093000	61659000	64862000	49108000	0	common
F1MG05	tr|F1MG05|F1MG05_BOVIN Elongation factor 1-gamma OS=Bos taurus OX=9913 GN=EEF1G PE=4 SV=1;sp|Q3SZV3|EF1G_BOVIN Elongation factor 1-gamma OS=Bos taurus OX=9913 GN=EEF1G PE=2 SV=1	15961000	0	0	31807000	17664000	0	0	16242000	36657000	0	0	23546000	0	18700000	0	common
P02253	sp|P02253|H12_BOVIN Histone H1.2 OS=Bos taurus OX=9913 GN=H1-2 PE=1 SV=2;tr|A0A452DIF5|A0A452DIF5_BOVIN Histone cluster 1 H1 family member c OS=Bos taurus OX=9913 GN=H1-2 PE=3 SV=1	0	0	21748000	25830000	16957000	1637600000	69068000	20752000	70586000	249290000	241170000	1167500000	211100000	743790000	183300000	common
A5PKG9	tr|A5PKG9|A5PKG9_BOVIN Tyrosine-protein kinase OS=Bos taurus OX=9913 GN=FGR PE=2 SV=1	31403000	0	0	19165000	13937000	0	0	11999000	38931000	0	13719000	13556000	11121000	0	0	common
A0A3Q1LNB1	tr|A0A3Q1LNB1|A0A3Q1LNB1_BOVIN PTTG1 interacting protein OS=Bos taurus OX=9913 GN=PTTG1IP PE=4 SV=1;tr|Q2KI48|Q2KI48_BOVIN PTTG1 interacting protein OS=Bos taurus OX=9913 GN=PTTG1IP PE=2 SV=1;tr|A0A3Q1LIA1|A0A3Q1LIA1_BOVIN PTTG1 interacting protein OS=Bos	0	34281000	0	0	29806000	25326000	62125000	0	18819000	0	0	26458000	0	0	0	common
A0A3Q1MHG7	tr|A0A3Q1MHG7|A0A3Q1MHG7_BOVIN Annexin OS=Bos taurus OX=9913 GN=ANXA4 PE=1 SV=1;sp|P13214|ANXA4_BOVIN Annexin A4 OS=Bos taurus OX=9913 GN=ANXA4 PE=1 SV=2	25594000	0	0	38385000	0	64332000	111890000	48391000	52255000	66560000	35977000	30597000	31534000	36009000	0	common
P62833	sp|P62833|RAP1A_BOVIN Ras-related protein Rap-1A OS=Bos taurus OX=9913 GN=RAP1A PE=1 SV=1	21656000	0	0	17993000	23753000	0	0	32179000	0	0	0	0	19674000	20903000	0	common
Q0II86	sp|Q0II86|SNP29_BOVIN Synaptosomal-associated protein 29 OS=Bos taurus OX=9913 GN=SNAP29 PE=2 SV=1	25262000	0	0	22359000	14509000	0	0	22094000	0	15439000	0	17609000	12362000	21170000	0	common
F1MVC0	tr|F1MVC0|F1MVC0_BOVIN Carbamoyl-phosphate synthetase 2, aspartate transcarbamylase, and dihydroorotase OS=Bos taurus OX=9913 GN=CAD PE=3 SV=3	9688400	0	33704000	17986000	0	0	0	0	15892000	0	8270600	9373500	0	0	0	common
Q3ZBG1	tr|Q3ZBG1|Q3ZBG1_BOVIN RAB14 protein OS=Bos taurus OX=9913 GN=RAB14 PE=1 SV=2	17743000	0	0	28158000	14796000	0	18271000	27174000	0	16782000	18838000	24013000	0	26857000	0	common
A0A3Q1M478	tr|A0A3Q1M478|A0A3Q1M478_BOVIN Methylenetetrahydrofolate dehydrogenase, cyclohydrolase and formyltetrahydrofolate synthetase 1 OS=Bos taurus OX=9913 GN=MTHFD1 PE=1 SV=1;tr|A4FUD0|A4FUD0_BOVIN MTHFD1 protein OS=Bos taurus OX=9913 GN=MTHFD1 PE=1 SV=1	16133000	12229000	19413000	0	12485000	0	0	0	14040000	0	0	11122000	0	0	0	common
A0A3Q1M2C3	tr|A0A3Q1M2C3|A0A3Q1M2C3_BOVIN Phosphatidylinositol 4-kinase alpha OS=Bos taurus OX=9913 GN=PI4KA PE=3 SV=1;tr|A0A140T888|A0A140T888_BOVIN Phosphatidylinositol 4-kinase alpha OS=Bos taurus OX=9913 GN=PI4KA PE=3 SV=2;tr|A0A3Q1MNL7|A0A3Q1MNL7_BOVIN Phosphati	44997000	0	0	0	14090000	0	0	36585000	75800000	0	0	21672000	0	22942000	0	common
P09487	sp|P09487|PPBT_BOVIN Alkaline phosphatase, tissue-nonspecific isozyme OS=Bos taurus OX=9913 GN=ALPL PE=1 SV=2	21629000	20025000	0	16783000	0	68232000	116640000	18878000	46388000	0	53872000	25239000	0	86652000	0	common
F1N1G7	tr|F1N1G7|F1N1G7_BOVIN Kinesin-like protein OS=Bos taurus OX=9913 GN=KIF5B PE=1 SV=2;tr|A0A3Q1MXL6|A0A3Q1MXL6_BOVIN Kinesin-like protein OS=Bos taurus OX=9913 GN=KIF5B PE=1 SV=1	13787000	18539000	0	15037000	9945200	0	0	10177000	17714000	19500000	14404000	11427000	0	13004000	0	common
Q3T054	sp|Q3T054|RAN_BOVIN GTP-binding nuclear protein Ran OS=Bos taurus OX=9913 GN=RAN PE=2 SV=3;tr|G5E619|G5E619_BOVIN GTP-binding nuclear protein Ran OS=Bos taurus OX=9913 PE=3 SV=2;tr|G3MZP2|G3MZP2_BOVIN GTP-binding nuclear protein Ran OS=Bos taurus OX=9913 P	25723000	0	0	20913000	10609000	0	41584000	21935000	17657000	0	0	19705000	0	17715000	0	common
Q08DP0	sp|Q08DP0|PGM1_BOVIN Phosphoglucomutase-1 OS=Bos taurus OX=9913 GN=PGM1 PE=2 SV=1;tr|A0A3Q1LRD1|A0A3Q1LRD1_BOVIN Phosphoglucomutase-1 OS=Bos taurus OX=9913 GN=PGM1 PE=3 SV=1;tr|F1MJS4|F1MJS4_BOVIN Phosphoglucomutase-1 OS=Bos taurus OX=9913 GN=PGM1 PE=3 SV=	19129000	0	0	24253000	12977000	0	60526000	26555000	21795000	0	14693000	19246000	15239000	34115000	0	common
A0A3Q1NLW9	tr|A0A3Q1NLW9|A0A3Q1NLW9_BOVIN VPS37 C-terminal domain-containing protein OS=Bos taurus OX=9913 GN=VPS37B PE=4 SV=1	24311000	0	0	15087000	16749000	0	19096000	26436000	0	38243000	9450200	19270000	10591000	19000000	0	common
A0A3Q1MR89	tr|A0A3Q1MR89|A0A3Q1MR89_BOVIN Phenylalanine-4-hydroxylase OS=Bos taurus OX=9913 GN=PAH PE=4 SV=1;sp|Q2KIH7|PH4H_BOVIN Phenylalanine-4-hydroxylase OS=Bos taurus OX=9913 GN=PAH PE=2 SV=1;tr|A0A3Q1M4Y8|A0A3Q1M4Y8_BOVIN Phenylalanine-4-hydroxylase OS=Bos taur	24152000	0	0	31634000	0	0	0	0	19480000	0	5917100	6623200	0	0	0	common
Q2HJG5	sp|Q2HJG5|VPS35_BOVIN Vacuolar protein sorting-associated protein 35 OS=Bos taurus OX=9913 GN=VPS35 PE=2 SV=1	18096000	0	0	20242000	17316000	0	0	19545000	23709000	0	22800000	25559000	0	0	0	common
P62326	sp|P62326|TYB4_BOVIN Thymosin beta-4 OS=Bos taurus OX=9913 GN=TMSB4 PE=1 SV=2;tr|A0A3Q1LXR1|A0A3Q1LXR1_BOVIN Thymosin beta OS=Bos taurus OX=9913 GN=TMSB4 PE=3 SV=1;tr|G8JKY5|G8JKY5_BOVIN Thymosin beta OS=Bos taurus OX=9913 GN=TMSB4X PE=3 SV=2;tr|A0A0A0MPA1	21225000	0	0	33295000	0	0	149110000	84883000	129220000	121150000	67372000	79076000	57720000	63613000	0	common
A1A4J1	sp|A1A4J1|PFKAL_BOVIN ATP-dependent 6-phosphofructokinase, liver type OS=Bos taurus OX=9913 GN=PFKL PE=2 SV=1	27198000	0	0	26168000	0	0	0	15198000	20977000	18714000	24966000	19397000	0	20152000	0	common
Q0VCQ6	tr|Q0VCQ6|Q0VCQ6_BOVIN Programmed cell death 10 OS=Bos taurus OX=9913 GN=PDCD10 PE=2 SV=1;tr|A0A3Q1MBJ7|A0A3Q1MBJ7_BOVIN Programmed cell death 10 OS=Bos taurus OX=9913 GN=PDCD10 PE=4 SV=1	0	0	0	30078000	22984000	0	0	78625000	52825000	37218000	0	19390000	0	0	0	common
A0A3Q1LIB4	tr|A0A3Q1LIB4|A0A3Q1LIB4_BOVIN Vinculin OS=Bos taurus OX=9913 GN=VCL PE=1 SV=1;tr|A0A3Q1MN97|A0A3Q1MN97_BOVIN Vinculin OS=Bos taurus OX=9913 GN=VCL PE=1 SV=1;tr|A0A3Q1MRN4|A0A3Q1MRN4_BOVIN Vinculin OS=Bos taurus OX=9913 GN=VCL PE=1 SV=1;tr|F1N789|F1N789_BO	8232700	24394000	0	11416000	8773700	0	10277000	11856000	13875000	0	0	8558000	0	13649000	0	common
F1MW03	tr|F1MW03|F1MW03_BOVIN Thiosulfate sulfurtransferase like domain containing 1 OS=Bos taurus OX=9913 GN=TSTD1 PE=1 SV=2	3579000	16267000	21387000	10702000	0	9535600	6460100	0	8868100	0	8441400	7078500	0	0	0	common
F1MPK7	tr|F1MPK7|F1MPK7_BOVIN Uncharacterized protein OS=Bos taurus OX=9913 PE=3 SV=3	29549000	0	0	21632000	0	0	0	35351000	0	0	0	25475000	18589000	0	0	common
F1MU79	tr|F1MU79|F1MU79_BOVIN Peptidylprolyl isomerase OS=Bos taurus OX=9913 GN=FKBP4 PE=4 SV=2;sp|Q9TRY0|FKBP4_BOVIN Peptidyl-prolyl cis-trans isomerase FKBP4 OS=Bos taurus OX=9913 GN=FKBP4 PE=1 SV=4	12804000	0	0	28236000	8447100	0	0	0	23323000	0	0	26667000	0	16597000	0	common
F1MZJ5	tr|F1MZJ5|F1MZJ5_BOVIN ADAM metallopeptidase domain 9 OS=Bos taurus OX=9913 GN=ADAM9 PE=4 SV=3;tr|A0A3Q1M4H2|A0A3Q1M4H2_BOVIN ADAM metallopeptidase domain 9 OS=Bos taurus OX=9913 GN=ADAM9 PE=4 SV=1	9742500	18516000	0	11022000	9616800	20531000	12932000	15170000	7121600	14802000	7406000	12036000	12395000	0	0	common
Q08E20	sp|Q08E20|ESTD_BOVIN S-formylglutathione hydrolase OS=Bos taurus OX=9913 GN=ESD PE=2 SV=1;tr|A0A3Q1MAU7|A0A3Q1MAU7_BOVIN S-formylglutathione hydrolase OS=Bos taurus OX=9913 GN=ESD PE=1 SV=1	18574000	0	0	15649000	12751000	0	0	9452900	0	0	16678000	21449000	11641000	10708000	0	common
G5E6P3	tr|G5E6P3|G5E6P3_BOVIN G protein subunit alpha 13 OS=Bos taurus OX=9913 GN=GNA13 PE=4 SV=2	16947000	0	0	0	28703000	0	0	34457000	39679000	0	23904000	22233000	0	0	0	common
Q3ZBZ8	sp|Q3ZBZ8|STIP1_BOVIN Stress-induced-phosphoprotein 1 OS=Bos taurus OX=9913 GN=STIP1 PE=2 SV=1;tr|A0A3Q1LW78|A0A3Q1LW78_BOVIN Stress-induced-phosphoprotein 1 OS=Bos taurus OX=9913 GN=STIP1 PE=4 SV=1;tr|A0A3Q1ML02|A0A3Q1ML02_BOVIN Stress-induced-phosphoprot	12857000	14242000	0	16107000	0	0	0	10559000	16059000	0	11013000	16024000	0	17018000	0	common
F2Z4F5	tr|F2Z4F5|F2Z4F5_BOVIN Dipeptidyl peptidase 3 OS=Bos taurus OX=9913 GN=DPP3 PE=1 SV=2	30348000	0	0	12731000	0	0	0	20027000	0	0	18415000	0	13535000	17369000	0	common
P20072	sp|P20072|ANXA7_BOVIN Annexin A7 OS=Bos taurus OX=9913 GN=ANXA7 PE=1 SV=2;tr|A0A3Q1NIT1|A0A3Q1NIT1_BOVIN Annexin OS=Bos taurus OX=9913 GN=ANXA7 PE=1 SV=1;tr|A0A3Q1LUS2|A0A3Q1LUS2_BOVIN Annexin OS=Bos taurus OX=9913 GN=ANXA7 PE=1 SV=1;tr|A0A3Q1M4F5|A0A3Q1M4	17355000	0	0	25625000	0	0	66797000	14299000	27799000	41200000	15760000	35989000	0	21831000	0	common
A5D989	sp|A5D989|EF1D_BOVIN Elongation factor 1-delta OS=Bos taurus OX=9913 GN=EEF1D PE=2 SV=2;tr|A0A3Q1M9K4|A0A3Q1M9K4_BOVIN Elongation factor 1-delta OS=Bos taurus OX=9913 GN=EEF1D PE=4 SV=1;tr|A0A452DIM3|A0A452DIM3_BOVIN Elongation factor 1-delta OS=Bos taurus	10800000	0	0	22467000	9455900	0	9436600	0	29044000	0	0	16979000	0	0	0	common
F1N2B5	tr|F1N2B5|F1N2B5_BOVIN Solute carrier family 3 member 2 OS=Bos taurus OX=9913 GN=SLC3A2 PE=1 SV=3;tr|A0A3Q1MQ59|A0A3Q1MQ59_BOVIN Solute carrier family 3 member 2 OS=Bos taurus OX=9913 GN=SLC3A2 PE=1 SV=1;tr|Q08DL0|Q08DL0_BOVIN SLC3A2 protein OS=Bos taurus	24532000	0	0	0	18082000	0	26960000	25454000	0	21183000	0	0	26826000	0	0	common
Q3SZJ9	sp|Q3SZJ9|PMM2_BOVIN Phosphomannomutase 2 OS=Bos taurus OX=9913 GN=PMM2 PE=2 SV=1;tr|A0A3Q1NHB5|A0A3Q1NHB5_BOVIN Phosphomannomutase OS=Bos taurus OX=9913 GN=LOC782057 PE=3 SV=1	16211000	0	0	25882000	0	0	0	37500000	35643000	33776000	13333000	17322000	0	26592000	0	common
F1MU85	tr|F1MU85|F1MU85_BOVIN BRO1 domain and CAAX motif containing OS=Bos taurus OX=9913 GN=BROX PE=4 SV=2	17366000	0	0	0	23955000	0	19753000	31772000	0	19638000	0	32880000	0	21430000	0	common
P13753	sp|P13753|HA1B_BOVIN BOLA class I histocompatibility antigen, alpha chain BL3-7 OS=Bos taurus OX=9913 PE=2 SV=1;tr|F6RF06|F6RF06_BOVIN Ig-like domain-containing protein OS=Bos taurus OX=9913 GN=BOLA PE=3 SV=2;tr|E1BI37|E1BI37_BOVIN Ig-like domain-containin	40463000	0	0	0	0	0	60974000	85377000	0	71265000	0	0	78651000	0	0	common
E1BJQ7	tr|E1BJQ7|E1BJQ7_BOVIN GIPC PDZ domain containing family member 1 OS=Bos taurus OX=9913 GN=GIPC1 PE=4 SV=1;tr|A0A3Q1LJE0|A0A3Q1LJE0_BOVIN GIPC PDZ domain containing family member 1 OS=Bos taurus OX=9913 GN=GIPC1 PE=4 SV=1	16441000	0	0	23229000	0	0	0	16632000	24248000	0	10747000	14080000	0	0	0	common
Q0VCM4	sp|Q0VCM4|PYGL_BOVIN Glycogen phosphorylase, liver form OS=Bos taurus OX=9913 GN=PYGL PE=2 SV=1;tr|A0A3Q1M168|A0A3Q1M168_BOVIN Alpha-1,4 glucan phosphorylase OS=Bos taurus OX=9913 GN=PYGL PE=1 SV=1;tr|A0A3Q1NA32|A0A3Q1NA32_BOVIN Alpha-1,4 glucan phosphoryl	12938000	0	0	19140000	7497800	27282000	24733000	17237000	14513000	19001000	14003000	12409000	0	0	0	common
Q2TA46	sp|Q2TA46|UBL3_BOVIN Ubiquitin-like protein 3 OS=Bos taurus OX=9913 GN=UBL3 PE=3 SV=1	0	32613000	0	6712000	0	0	0	12048000	0	0	0	15469000	0	0	0	common
A6QLT9	tr|A6QLT9|A6QLT9_BOVIN AARS protein OS=Bos taurus OX=9913 GN=AARS1 PE=1 SV=1	5259100	14607000	18829000	0	0	0	0	10415000	16506000	0	8695200	12771000	0	15610000	0	common
F1MMK7	tr|F1MMK7|F1MMK7_BOVIN GTP-binding protein OS=Bos taurus OX=9913 GN=RRAD PE=3 SV=1	23445000	0	0	12676000	0	0	0	0	30884000	0	23872000	16197000	0	0	0	common
A0A3Q1MP35	tr|A0A3Q1MP35|A0A3Q1MP35_BOVIN Gamma-soluble NSF attachment protein OS=Bos taurus OX=9913 GN=NAPG PE=4 SV=1;sp|P81127|SNAG_BOVIN Gamma-soluble NSF attachment protein OS=Bos taurus OX=9913 GN=NAPG PE=1 SV=3;tr|A0A452DIQ1|A0A452DIQ1_BOVIN Gamma-soluble NSF a	13135000	0	0	9619800	12821000	0	0	13073000	0	0	0	11388000	0	12107000	0	common
Q148J4	tr|Q148J4|Q148J4_BOVIN RAB2A, member RAS oncogene family OS=Bos taurus OX=9913 GN=RAB2A PE=2 SV=1;tr|A0A3Q1M7J6|A0A3Q1M7J6_BOVIN RAB2B, member RAS oncogene family OS=Bos taurus OX=9913 GN=RAB2B PE=4 SV=1;tr|E1BC58|E1BC58_BOVIN RAB2B, member RAS oncogene fa	0	0	0	22765000	12763000	0	0	0	0	12717000	0	0	28860000	19736000	0	common
Q0VC36	sp|Q0VC36|1433S_BOVIN 14-3-3 protein sigma OS=Bos taurus OX=9913 GN=SFN PE=2 SV=1	16418000	0	0	12095000	6454300	0	0	9232100	12274000	0	0	11772000	0	0	0	common
E1BPM0	tr|E1BPM0|E1BPM0_BOVIN RAS protein activator like 1 OS=Bos taurus OX=9913 GN=RASAL1 PE=4 SV=2;tr|A0A3Q1N802|A0A3Q1N802_BOVIN RAS protein activator like 1 OS=Bos taurus OX=9913 GN=RASAL1 PE=4 SV=1	15369000	0	0	9572800	9386400	0	0	0	10519000	0	11043000	11400000	0	0	0	common
P15497	;sp|P15497|APOA1_BOVIN Apolipoprotein A-I OS=Bos taurus OX=9913 GN=APOA1 PE=1 SV=3;tr|A0A3Q1MJJ4|A0A3Q1MJJ4_BOVIN Apolipoprotein A-I OS=Bos taurus OX=9913 GN=APOA1 PE=1 SV=1	9396500	0	0	24063000	0	0	285040000	44087000	0	295460000	334800000	0	61361000	53408000	0	common
A0A3Q1NNJ3	tr|A0A3Q1NNJ3|A0A3Q1NNJ3_BOVIN Flavin reductase (NADPH) OS=Bos taurus OX=9913 GN=BLVRB PE=1 SV=1;sp|P52556|BLVRB_BOVIN Flavin reductase (NADPH) OS=Bos taurus OX=9913 GN=BLVRB PE=1 SV=2	12810000	0	0	12035000	8470500	0	8150600	12926000	0	0	11798000	19022000	0	0	0	common
A0A3Q1MAG5	tr|A0A3Q1MAG5|A0A3Q1MAG5_BOVIN Proteasome activator complex subunit 1 OS=Bos taurus OX=9913 GN=PSME1 PE=4 SV=1;tr|A0A3Q1MK57|A0A3Q1MK57_BOVIN Proteasome activator complex subunit 1 OS=Bos taurus OX=9913 GN=PSME1 PE=4 SV=1;tr|Q2KJE7|Q2KJE7_BOVIN Proteasome	11729000	0	0	21300000	0	0	0	15747000	0	0	18599000	0	0	0	0	common
O18875	sp|O18875|SC6A8_BOVIN Sodium- and chloride-dependent creatine transporter 1 OS=Bos taurus OX=9913 GN=SLC6A8 PE=2 SV=1	15962000	0	0	0	16123000	0	13968000	21005000	0	0	9857900	0	13165000	0	0	common
A5D7E0	tr|A5D7E0|A5D7E0_BOVIN RAB35 protein OS=Bos taurus OX=9913 GN=RAB35 PE=2 SV=1;tr|A0A3Q1MQN4|A0A3Q1MQN4_BOVIN RAB35, member RAS oncogene family OS=Bos taurus OX=9913 GN=RAB35 PE=4 SV=1	0	0	0	17546000	14258000	0	0	21167000	21744000	0	6434100	18725000	11823000	0	0	common
Q5E9R3	sp|Q5E9R3|EHD1_BOVIN EH domain-containing protein 1 OS=Bos taurus OX=9913 GN=EHD1 PE=1 SV=1	20239000	0	0	0	10735000	0	48550000	184720000	43761000	19456000	0	12391000	0	21875000	0	common
P79251	sp|P79251|VATG1_BOVIN V-type proton ATPase subunit G 1 OS=Bos taurus OX=9913 GN=ATP6V1G1 PE=1 SV=3;tr|Q0VCV6|Q0VCV6_BOVIN V-type proton ATPase subunit G OS=Bos taurus OX=9913 GN=ATP6V1G2 PE=2 SV=1	11331000	0	0	10978000	7950800	0	9700900	12767000	0	16033000	9728900	8762500	9745900	0	0	common
A6QL75	tr|A6QL75|A6QL75_BOVIN PTP4A2 protein OS=Bos taurus OX=9913 GN=PTP4A2 PE=2 SV=1	13235000	0	0	6596400	9126600	0	0	8009000	9931200	0	8333000	8004500	0	0	0	common
A0A3Q1LPH9	tr|A0A3Q1LPH9|A0A3Q1LPH9_BOVIN Rhophilin-2 OS=Bos taurus OX=9913 GN=RHPN2 PE=4 SV=1;tr|A0A3Q1LUZ7|A0A3Q1LUZ7_BOVIN Rhophilin-2 OS=Bos taurus OX=9913 GN=RHPN2 PE=4 SV=1;sp|A4FUC9|RHPN2_BOVIN Rhophilin-2 OS=Bos taurus OX=9913 GN=RHPN2 PE=2 SV=1	16927000	0	0	11587000	0	0	0	29373000	0	0	0	0	0	14132000	0	common
F1MHM5	tr|F1MHM5|F1MHM5_BOVIN Tyrosine--tRNA ligase OS=Bos taurus OX=9913 GN=YARS1 PE=3 SV=1;sp|Q29465|SYYC_BOVIN Tyrosine--tRNA ligase, cytoplasmic OS=Bos taurus OX=9913 GN=YARS1 PE=2 SV=4	10552000	0	0	9267000	5725500	0	0	8102900	12780000	0	7281800	7418900	0	0	0	common
F6QH17	tr|F6QH17|F6QH17_BOVIN Syndecan binding protein OS=Bos taurus OX=9913 GN=SDCBP PE=4 SV=1	0	0	0	0	25464000	0	274570000	98835000	0	439860000	85194000	58914000	65009000	0	0	common
A0A3Q1LPG0	tr|A0A3Q1LPG0|A0A3Q1LPG0_BOVIN Uncharacterized protein OS=Bos taurus OX=9913 PE=1 SV=1	25364000	0	0	0	0	0	37380000	58919000	0	0	59434000	0	104140000	0	0	common
A0A3Q1NEH7	tr|A0A3Q1NEH7|A0A3Q1NEH7_BOVIN Capping protein regulator and myosin 1 linker 1 OS=Bos taurus OX=9913 GN=CARMIL1 PE=1 SV=1;tr|F1MMJ6|F1MMJ6_BOVIN Capping protein regulator and myosin 1 linker 1 OS=Bos taurus OX=9913 GN=CARMIL1 PE=1 SV=2	14818000	0	0	9995000	0	0	0	10957000	0	0	0	0	0	10509000	0	common
P38409	sp|P38409|GNA11_BOVIN Guanine nucleotide-binding protein subunit alpha-11 OS=Bos taurus OX=9913 GN=GNA11 PE=2 SV=2;tr|A0A452DJG2|A0A452DJG2_BOVIN Guanine nucleotide-binding protein subunit alpha-11 OS=Bos taurus OX=9913 GN=GNA11 PE=4 SV=1	0	0	0	24316000	0	0	0	48287000	0	0	0	20374000	0	24300000	0	common
Q1JQ95	tr|Q1JQ95|Q1JQ95_BOVIN CKLF-like MARVEL transmembrane domain containing 7 OS=Bos taurus OX=9913 GN=CMTM7 PE=2 SV=1	0	0	0	12196000	12086000	0	0	7892100	0	14123000	7990200	0	10956000	21589000	0	common
P61157	sp|P61157|ARP3_BOVIN Actin-related protein 3 OS=Bos taurus OX=9913 GN=ACTR3 PE=1 SV=3;tr|F1N049|F1N049_BOVIN Actin-related protein 3 OS=Bos taurus OX=9913 GN=ACTR3 PE=1 SV=3;tr|A0A3Q1MXB7|A0A3Q1MXB7_BOVIN Actin-related protein 3 OS=Bos taurus OX=9913 GN=AC	23134000	0	0	0	0	0	66577000	77538000	0	0	27366000	0	0	0	0	common
F1MZU2	tr|F1MZU2|F1MZU2_BOVIN N-ethylmaleimide sensitive factor, vesicle fusing ATPase OS=Bos taurus OX=9913 GN=NSF PE=4 SV=2;tr|A0A3Q1MR04|A0A3Q1MR04_BOVIN N-ethylmaleimide sensitive factor, vesicle fusing ATPase OS=Bos taurus OX=9913 GN=NSF PE=4 SV=1;tr|A0A3Q1L	7792000	0	0	15290000	0	0	0	12485000	26673000	0	0	9288500	0	0	0	common
Q9GMB8	sp|Q9GMB8|SYSC_BOVIN Serine--tRNA ligase, cytoplasmic OS=Bos taurus OX=9913 GN=SARS1 PE=2 SV=3	22957000	0	0	0	0	0	33710000	17151000	0	0	0	0	19131000	13735000	0	common
A0A3Q1LMV5	tr|A0A3Q1LMV5|A0A3Q1LMV5_BOVIN Glutathione S-transferase P OS=Bos taurus OX=9913 GN=GSTP1 PE=3 SV=1;sp|P28801|GSTP1_BOVIN Glutathione S-transferase P OS=Bos taurus OX=9913 GN=GSTP1 PE=1 SV=2;tr|A0A452DHY4|A0A452DHY4_BOVIN Glutathione S-transferase P OS=Bos	0	0	0	22795000	0	0	0	0	0	14610000	26174000	0	30647000	25815000	0	common
Q5EA19	sp|Q5EA19|ARL15_BOVIN ADP-ribosylation factor-like protein 15 OS=Bos taurus OX=9913 GN=ARL15 PE=2 SV=1;tr|G8JKY9|G8JKY9_BOVIN ADP-ribosylation factor-like protein 15 OS=Bos taurus OX=9913 GN=ARL15 PE=4 SV=2	19614000	0	0	0	0	0	0	14735000	0	12927000	0	0	9393900	18915000	0	common
Q3T105	sp|Q3T105|GALE_BOVIN UDP-glucose 4-epimerase OS=Bos taurus OX=9913 GN=GALE PE=2 SV=2;tr|A0A452DIP2|A0A452DIP2_BOVIN UDP-glucose 4-epimerase OS=Bos taurus OX=9913 GN=GALE PE=4 SV=1	0	0	0	17767000	0	0	0	22199000	0	0	0	0	12843000	19793000	0	common
A5D7A2	tr|A5D7A2|A5D7A2_BOVIN GARS protein OS=Bos taurus OX=9913 GN=GARS1 PE=1 SV=1	0	0	0	17487000	0	0	0	15143000	0	0	0	0	18880000	0	0	common
P50227	sp|P50227|ST1A1_BOVIN Sulfotransferase 1A1 OS=Bos taurus OX=9913 GN=SULT1A1 PE=1 SV=2	0	0	0	0	16868000	0	31407000	0	0	12657000	0	52039000	0	0	0	common
F1MUN7	tr|F1MUN7|F1MUN7_BOVIN Annexin OS=Bos taurus OX=9913 GN=ANXA11 PE=3 SV=3;sp|P27214|ANX11_BOVIN Annexin A11 OS=Bos taurus OX=9913 GN=ANXA11 PE=1 SV=1;tr|F1MD66|F1MD66_BOVIN Annexin OS=Bos taurus OX=9913 GN=ANXA11 PE=3 SV=3	9022200	0	0	7813600	0	12663000	1079100000	33680000	82541000	35540000	13344000	35174000	5584200	25243000	0	common
Q2KJD0	sp|Q2KJD0|TBB5_BOVIN Tubulin beta-5 chain OS=Bos taurus OX=9913 GN=TUBB5 PE=2 SV=1;tr|E1B953|E1B953_BOVIN Tubulin beta chain OS=Bos taurus OX=9913 GN=TUBB2A PE=3 SV=3;tr|E1BJB1|E1BJB1_BOVIN Tubulin beta chain OS=Bos taurus OX=9913 GN=TUBB2A PE=1 SV=1;sp|Q6	0	0	0	16785000	0	0	0	26822000	0	26256000	0	0	18773000	14178000	0	common
A0A3Q1M3N0	tr|A0A3Q1M3N0|A0A3Q1M3N0_BOVIN Apolipoprotein A-IV OS=Bos taurus OX=9913 GN=APOA4 PE=3 SV=1;sp|Q32PJ2|APOA4_BOVIN Apolipoprotein A-IV OS=Bos taurus OX=9913 GN=APOA4 PE=2 SV=1;;tr|A0A3Q1MZJ9|A0A3Q1MZJ9_BOVIN Apolipoprotein A-IV OS=Bos taurus OX=9913 GN=APOA	16161000	0	0	0	0	0	61821000	0	0	11769000	19751000	23524000	14768000	0	0	common
A0A3Q1M909	tr|A0A3Q1M909|A0A3Q1M909_BOVIN Mitochondrial peptide methionine sulfoxide reductase OS=Bos taurus OX=9913 GN=MSRA PE=1 SV=1;sp|P54149|MSRA_BOVIN Mitochondrial peptide methionine sulfoxide reductase OS=Bos taurus OX=9913 GN=MSRA PE=1 SV=2;tr|A0A3Q1N5G3|A0A3	0	0	0	15968000	0	0	21341000	21632000	28613000	0	0	0	0	23376000	0	common
Q3T0K2	sp|Q3T0K2|TCPG_BOVIN T-complex protein 1 subunit gamma OS=Bos taurus OX=9913 GN=CCT3 PE=1 SV=1	15861000	0	0	0	0	0	0	6966000	0	0	0	8955800	0	10419000	0	common
F1MZ96	tr|F1MZ96|F1MZ96_BOVIN Uncharacterized protein OS=Bos taurus OX=9913 PE=1 SV=3;tr|F1MH40|F1MH40_BOVIN Uncharacterized protein OS=Bos taurus OX=9913 PE=1 SV=2;	0	0	0	13971000	0	0	30567000	504670000	0	44012000	25970000	0	18694000	22307000	0	common
Q29460	sp|Q29460|PA1B3_BOVIN Platelet-activating factor acetylhydrolase IB subunit gamma OS=Bos taurus OX=9913 GN=PAFAH1B3 PE=1 SV=1	0	0	0	0	13503000	0	0	15915000	25208000	0	0	17547000	0	0	0	common
A0A3Q1N568	tr|A0A3Q1N568|A0A3Q1N568_BOVIN Proteasome activator complex subunit 2 OS=Bos taurus OX=9913 GN=PSME2 PE=1 SV=1;sp|Q5E9G3|PSME2_BOVIN Proteasome activator complex subunit 2 OS=Bos taurus OX=9913 GN=PSME2 PE=1 SV=3;tr|F1MU19|F1MU19_BOVIN Proteasome activator	0	0	0	13150000	0	0	0	13170000	0	0	17092000	0	0	10999000	0	common
Q56JV6	sp|Q56JV6|TWF1_BOVIN Twinfilin-1 OS=Bos taurus OX=9913 GN=TWF1 PE=2 SV=1;tr|A0A452DJ17|A0A452DJ17_BOVIN Twinfilin-1 OS=Bos taurus OX=9913 GN=TWF1 PE=4 SV=1	0	7832600	0	0	3884300	0	0	0	9010100	0	3884900	0	0	0	0	common
Q1JPB0	sp|Q1JPB0|ILEU_BOVIN Leukocyte elastase inhibitor OS=Bos taurus OX=9913 GN=SERPINB1 PE=2 SV=2;tr|A0A3Q1LN63|A0A3Q1LN63_BOVIN Leukocyte elastase inhibitor OS=Bos taurus OX=9913 GN=SERPINB1 PE=1 SV=1	4970300	0	0	0	5301500	392290000	724750000	95367000	142500000	469000000	18100000	130550000	0	73817000	0	common
Q29RI6	sp|Q29RI6|CAB39_BOVIN Calcium-binding protein 39 OS=Bos taurus OX=9913 GN=CAB39 PE=2 SV=1;tr|A0A3Q1M1I0|A0A3Q1M1I0_BOVIN Calcium-binding protein 39 OS=Bos taurus OX=9913 GN=CAB39 PE=4 SV=1	9984300	0	0	0	0	0	0	19894000	0	0	0	7079400	6158300	10884000	0	common
G3MZE2	tr|G3MZE2|G3MZE2_BOVIN Non-specific serine/threonine protein kinase OS=Bos taurus OX=9913 GN=PAK2 PE=1 SV=2;tr|A0A3Q1M0G8|A0A3Q1M0G8_BOVIN Non-specific serine/threonine protein kinase OS=Bos taurus OX=9913 GN=PAK2 PE=1 SV=1	9440900	0	0	0	0	0	11660000	9388800	0	0	0	0	0	19299000	0	common
F1N650	tr|F1N650|F1N650_BOVIN Annexin OS=Bos taurus OX=9913 GN=ANXA1 PE=3 SV=1;sp|P46193|ANXA1_BOVIN Annexin A1 OS=Bos taurus OX=9913 GN=ANXA1 PE=1 SV=2	0	0	0	0	8935400	2353400000	4454700000	703200000	3127100000	1880800000	573830000	1167600000	172360000	776730000	0	common
A5D7D1	sp|A5D7D1|ACTN4_BOVIN Alpha-actinin-4 OS=Bos taurus OX=9913 GN=ACTN4 PE=2 SV=1;tr|A0A3Q1MR52|A0A3Q1MR52_BOVIN Alpha-actinin-4 OS=Bos taurus OX=9913 GN=ACTN4 PE=1 SV=1;tr|A0A452DIE5|A0A452DIE5_BOVIN Alpha-actinin-4 OS=Bos taurus OX=9913 GN=ACTN4 PE=1 SV=1;t	8436200	0	0	0	0	0	0	21714000	19376000	15418000	0	20735000	8625800	17830000	0	common
P31096	;sp|P31096|OSTP_BOVIN Osteopontin OS=Bos taurus OX=9913 GN=SPP1 PE=1 SV=2;tr|F1MI46|F1MI46_BOVIN Osteopontin OS=Bos taurus OX=9913 GN=SPP1 PE=4 SV=2;tr|A0A3Q1LZU0|A0A3Q1LZU0_BOVIN Osteopontin OS=Bos taurus OX=9913 GN=SPP1 PE=4 SV=1;tr|Q58DM6|Q58DM6_BOVIN O	0	0	0	7982100	0	0	76382000	28219000	0	27184000	0	0	13948000	19374000	0	common
G5E5A8	tr|G5E5A8|G5E5A8_BOVIN Fibronectin OS=Bos taurus OX=9913 GN=FN1 PE=4 SV=1;sp|P07589|FINC_BOVIN Fibronectin OS=Bos taurus OX=9913 GN=FN1 PE=1 SV=4;tr|G5E5A9|G5E5A9_BOVIN Fibronectin OS=Bos taurus OX=9913 GN=FN1 PE=4 SV=2;tr|G5E5B0|G5E5B0_BOVIN Fibronectin O	0	0	0	7948800	0	0	39303000	0	0	4453200	35594000	0	4886700000	0	0	common
F1MY85	tr|F1MY85|F1MY85_BOVIN Complement C5a anaphylatoxin OS=Bos taurus OX=9913 GN=C5 PE=1 SV=3;	0	0	0	7614300	0	0	139150000	0	0	0	26895000	0	16031000	0	0	common
Q3ZCI9	sp|Q3ZCI9|TCPQ_BOVIN T-complex protein 1 subunit theta OS=Bos taurus OX=9913 GN=CCT8 PE=1 SV=3;tr|A0A3Q1MTL6|A0A3Q1MTL6_BOVIN T-complex protein 1 subunit theta OS=Bos taurus OX=9913 GN=CCT8 PE=1 SV=1;tr|G3X861|G3X861_BOVIN Uncharacterized protein OS=Bos ta	6525100	0	0	0	0	0	0	0	13658000	0	7059700	7795900	0	0	0	common
A0A3Q1LUI4	tr|A0A3Q1LUI4|A0A3Q1LUI4_BOVIN Calcium-transporting ATPase OS=Bos taurus OX=9913 GN=ATP2B2 PE=3 SV=1	0	0	0	2331300	2456600	0	0	154720000	0	0	2449200	0	0	0	0	common
Q08DN8	sp|Q08DN8|FLOT1_BOVIN Flotillin-1 OS=Bos taurus OX=9913 GN=FLOT1 PE=2 SV=1	0	0	0	0	4464000	0	19924000	0	0	0	0	0	0	8387900	0	common
E1BGX8	tr|E1BGX8|E1BGX8_BOVIN HHIP like 2 OS=Bos taurus OX=9913 GN=HHIPL2 PE=1 SV=2	673520000	218620000	74543000	218550000	180060000	0	0	0	0	0	54527000	14296000	0	62123000	0
E1BFN4	tr|E1BFN4|E1BFN4_BOVIN Spermatogenesis associated 24 OS=Bos taurus OX=9913 GN=SPATA24 PE=4 SV=3	694850000	0	0	0	0	0	0	0	0	0	606750000	0	284930000	0	0
A0A3Q1ND89	tr|A0A3Q1ND89|A0A3Q1ND89_BOVIN Ubiquitin-conjugating enzyme E2 variant 2 OS=Bos taurus OX=9913 GN=UBE2V2 PE=4 SV=1;sp|Q3SZ43|UB2V2_BOVIN Ubiquitin-conjugating enzyme E2 variant 2 OS=Bos taurus OX=9913 GN=UBE2V2 PE=2 SV=3;tr|A0A3Q1LWR9|A0A3Q1LWR9_BOVIN Ubiq	0	0	0	593360000	0	0	0	0	0	0	0	0	0	0	0	Healthy group
A0A3Q1M6J0	tr|A0A3Q1M6J0|A0A3Q1M6J0_BOVIN Golgin B1 OS=Bos taurus OX=9913 GN=GOLGB1 PE=4 SV=1;tr|A0A3Q1MAP7|A0A3Q1MAP7_BOVIN Golgin B1 OS=Bos taurus OX=9913 GN=GOLGB1 PE=4 SV=1;tr|A0A3Q1MJE7|A0A3Q1MJE7_BOVIN Golgin B1 OS=Bos taurus OX=9913 GN=GOLGB1 PE=4 SV=1;tr|E1BK	442370000	0	0	0	0	0	0	0	0	0	0	0	0	0	0	Healthy group
P10152	sp|P10152|ANG1_BOVIN Angiogenin-1 OS=Bos taurus OX=9913 GN=ANG1 PE=1 SV=4;tr|Q2NKV1|Q2NKV1_BOVIN Angiogenin, ribonuclease, RNase A family, 5 OS=Bos taurus OX=9913 GN=RNASE4 PE=2 SV=1;tr|A0A3Q1MIF5|A0A3Q1MIF5_BOVIN Ribonuclease A family member 4 OS=Bos taur	79333000	0	0	107360000	191390000	0	0	0	0	0	34001000	0	0	0	0
Q0VCZ8	tr|Q0VCZ8|Q0VCZ8_BOVIN Acyl-CoA synthetase long-chain family member 1 OS=Bos taurus OX=9913 GN=ACSL1 PE=1 SV=1;tr|A0A3Q1LWT4|A0A3Q1LWT4_BOVIN Acyl-CoA synthetase long chain family member 1 OS=Bos taurus OX=9913 GN=ACSL1 PE=1 SV=1;tr|A0A3Q1NM08|A0A3Q1NM08_B	39114000	46323000	33253000	44925000	33872000	0	0	0	0	0	0	27526000	0	0	0
A6QLZ7	sp|A6QLZ7|CRLD2_BOVIN Cysteine-rich secretory protein LCCL domain-containing 2 OS=Bos taurus OX=9913 GN=CRISPLD2 PE=2 SV=1;tr|A0A3Q1MC95|A0A3Q1MC95_BOVIN Cysteine-rich secretory protein LCCL domain-containing 2 OS=Bos taurus OX=9913 GN=CRISPLD2 PE=4 SV=1	52043000	47773000	0	26727000	36106000	0	0	0	0	0	0	23968000	0	0	0
P52898	sp|P52898|DDBX_BOVIN Dihydrodiol dehydrogenase 3 OS=Bos taurus OX=9913 PE=2 SV=1	18764000	0	0	70901000	0	0	0	0	0	0	0	0	0	0	0	Healthy group
Q0II48	sp|Q0II48|B2L15_BOVIN Bcl-2-like protein 15 OS=Bos taurus OX=9913 GN=BCL2L15 PE=2 SV=1	28136000	0	0	15431000	39447000	0	17251000	0	0	0	0	0	0	0	0
F1N431	tr|F1N431|F1N431_BOVIN Farnesyl pyrophosphate synthase OS=Bos taurus OX=9913 GN=FDPS PE=1 SV=1;sp|Q8WMY2|FPPS_BOVIN Farnesyl pyrophosphate synthase OS=Bos taurus OX=9913 GN=FDPS PE=1 SV=1	22749000	0	0	36020000	0	0	0	0	0	0	0	30539000	0	37799000	0
F1N412	tr|F1N412|F1N412_BOVIN Acetoacetyl-CoA synthetase OS=Bos taurus OX=9913 GN=AACS PE=4 SV=1;tr|A0A3Q1MCE5|A0A3Q1MCE5_BOVIN Acetoacetyl-CoA synthetase OS=Bos taurus OX=9913 GN=AACS PE=4 SV=1;tr|A0A3Q1NC41|A0A3Q1NC41_BOVIN Acetoacetyl-CoA synthetase OS=Bos tau	17731000	0	0	24209000	10084000	0	0	0	0	0	0	0	0	17083000	0
F2Z4D5	tr|F2Z4D5|F2Z4D5_BOVIN Ras-related protein Rab-11A OS=Bos taurus OX=9913 GN=RAB11A PE=4 SV=1;sp|Q2TA29|RB11A_BOVIN Ras-related protein Rab-11A OS=Bos taurus OX=9913 GN=RAB11A PE=2 SV=3	50448000	0	0	0	0	0	0	0	0	0	0	0	0	0	0	Healthy group
Q1LZA3	sp|Q1LZA3|ASNS_BOVIN Asparagine synthetase [glutamine-hydrolyzing] OS=Bos taurus OX=9913 GN=ASNS PE=2 SV=3	29336000	0	0	0	19963000	0	0	0	0	0	0	0	0	0	0	Healthy group
Q32L41	sp|Q32L41|GFRP_BOVIN GTP cyclohydrolase 1 feedback regulatory protein OS=Bos taurus OX=9913 GN=GCHFR PE=3 SV=1	33828000	0	0	14020000	0	0	0	0	0	0	22430000	0	0	0	0
Q0V8C2	sp|Q0V8C2|EXOC3_BOVIN Exocyst complex component 3 OS=Bos taurus OX=9913 GN=EXOC3 PE=2 SV=1	33275000	0	0	0	13836000	0	0	0	0	0	0	0	0	0	0	Healthy group
F1MC63	tr|F1MC63|F1MC63_BOVIN Exocyst complex component 1 OS=Bos taurus OX=9913 GN=EXOC1 PE=4 SV=2;tr|A0A3Q1MBN8|A0A3Q1MBN8_BOVIN Exocyst complex component 1 OS=Bos taurus OX=9913 GN=EXOC1 PE=4 SV=1;tr|A0A3Q1MC75|A0A3Q1MC75_BOVIN Exocyst complex component 1 OS=Bo	29471000	0	0	0	16768000	0	0	0	0	0	0	0	0	0	0	Healthy group
A0A3Q1M483	tr|A0A3Q1M483|A0A3Q1M483_BOVIN Acetyl-CoA carboxylase 1 OS=Bos taurus OX=9913 GN=ACACA PE=4 SV=1;tr|A0A3Q1N1M4|A0A3Q1N1M4_BOVIN Acetyl-CoA carboxylase 1 OS=Bos taurus OX=9913 GN=ACACA PE=4 SV=1;tr|E1BGH6|E1BGH6_BOVIN Acetyl-CoA carboxylase 1 OS=Bos taurus	22841000	0	0	22284000	0	0	0	0	0	0	0	0	0	0	0	Healthy group
Q58D31	sp|Q58D31|DHSO_BOVIN Sorbitol dehydrogenase OS=Bos taurus OX=9913 GN=SORD PE=1 SV=3;tr|A0A3Q1MUN0|A0A3Q1MUN0_BOVIN Sorbitol dehydrogenase OS=Bos taurus OX=9913 GN=SORD PE=1 SV=1;tr|A0A3Q1M465|A0A3Q1M465_BOVIN Sorbitol dehydrogenase OS=Bos taurus OX=9913 GN	25460000	0	0	16962000	0	0	0	0	0	0	0	0	0	0	0	Healthy group
E1B991	tr|E1B991|E1B991_BOVIN IF rod domain-containing protein OS=Bos taurus OX=9913 PE=3 SV=3	41596000	0	0	0	0	0	0	0	0	0	0	0	0	0	0	Healthy group
Q3T0Y8	sp|Q3T0Y8|VAMP8_BOVIN Vesicle-associated membrane protein 8 OS=Bos taurus OX=9913 GN=VAMP8 PE=3 SV=1	20648000	20618000	0	0	0	0	15978000	0	0	0	0	0	0	0	0
A0JND6	tr|A0JND6|A0JND6_BOVIN Terpene cyclase/mutase family member OS=Bos taurus OX=9913 GN=LSS PE=2 SV=1;tr|A0A3Q1MK38|A0A3Q1MK38_BOVIN Terpene cyclase/mutase family member OS=Bos taurus OX=9913 GN=LSS PE=3 SV=1;tr|F1MTJ9|F1MTJ9_BOVIN Terpene cyclase/mutase fami	0	18586000	11019000	11031000	0	0	0	0	0	0	0	0	0	11350000	0
Q2KJG2	sp|Q2KJG2|UFM1_BOVIN Ubiquitin-fold modifier 1 OS=Bos taurus OX=9913 GN=UFM1 PE=3 SV=1	0	0	0	40421000	0	0	0	0	0	0	0	31761000	0	0	0
Q3T140	sp|Q3T140|DLRB1_BOVIN Dynein light chain roadblock-type 1 OS=Bos taurus OX=9913 GN=DYNLRB1 PE=3 SV=1;tr|A0A3Q1LPL0|A0A3Q1LPL0_BOVIN Dynein light chain roadblock OS=Bos taurus OX=9913 GN=DYNLRB2 PE=3 SV=1;sp|Q32P85|DLRB2_BOVIN Dynein light chain roadblock-t	40372000	0	0	0	0	0	0	0	0	0	0	0	0	0	0	Healthy group
G3X8E2	tr|G3X8E2|G3X8E2_BOVIN Uncharacterized protein OS=Bos taurus OX=9913 GN=VPS4A PE=3 SV=2;tr|Q2HJB1|Q2HJB1_BOVIN Vacuolar protein sorting 4 homolog A (S. cerevisiae) OS=Bos taurus OX=9913 GN=VPS4A PE=2 SV=1	20538000	0	0	18197000	0	0	0	0	0	0	0	0	0	0	0	Healthy group
Q3T178	sp|Q3T178|VPS28_BOVIN Vacuolar protein sorting-associated protein 28 homolog OS=Bos taurus OX=9913 GN=VPS28 PE=2 SV=1;tr|A0A3Q1MEF8|A0A3Q1MEF8_BOVIN Vacuolar protein sorting-associated protein 28 homolog OS=Bos taurus OX=9913 GN=VPS28 PE=3 SV=1;tr|A0A3Q1LF	9407000	18637000	0	0	10479000	0	0	16998000	12325000	16568000	0	0	0	0	0
A0A452DIE9	tr|A0A452DIE9|A0A452DIE9_BOVIN Histidine triad nucleotide-binding protein 1 OS=Bos taurus OX=9913 GN=HINT1 PE=4 SV=1;tr|A0A3Q1MQJ9|A0A3Q1MQJ9_BOVIN HIT domain-containing protein OS=Bos taurus OX=9913 PE=4 SV=1;sp|P62958|HINT1_BOVIN Histidine triad nucleoti	23235000	0	0	0	14103000	0	0	0	0	0	0	0	0	0	0	Healthy group
P63009	sp|P63009|AP2B1_BOVIN AP-2 complex subunit beta OS=Bos taurus OX=9913 GN=AP2B1 PE=1 SV=2;sp|Q08DS7|AP1B1_BOVIN AP-1 complex subunit beta-1 OS=Bos taurus OX=9913 GN=AP2B1 PE=2 SV=1;tr|G3X7G4|G3X7G4_BOVIN AP complex subunit beta OS=Bos taurus OX=9913 GN=AP2B	14018000	0	0	22929000	0	0	10962000	16141000	21144000	0	0	0	0	0	0
Q3T0F7	sp|Q3T0F7|MTPN_BOVIN Myotrophin OS=Bos taurus OX=9913 GN=MTPN PE=1 SV=3	15579000	0	0	20694000	0	0	0	0	0	0	0	0	0	0	0	Healthy group
F1N7H7	tr|F1N7H7|F1N7H7_BOVIN Cytoplasmic dynein 1 intermediate chain 2 OS=Bos taurus OX=9913 GN=DYNC1I2 PE=4 SV=3;sp|Q0III3|DC1I2_BOVIN Cytoplasmic dynein 1 intermediate chain 2 OS=Bos taurus OX=9913 GN=DYNC1I2 PE=1 SV=1;tr|A0A3Q1MY28|A0A3Q1MY28_BOVIN Cytoplasmi	10106000	12326000	11079000	0	0	0	0	8729200	0	0	0	0	0	0	0
P61763	sp|P61763|STXB1_BOVIN Syntaxin-binding protein 1 OS=Bos taurus OX=9913 GN=STXBP1 PE=1 SV=1;tr|F6R0H3|F6R0H3_BOVIN Syntaxin-binding protein 1 OS=Bos taurus OX=9913 GN=STXBP1 PE=3 SV=1	0	12538000	20666000	0	0	0	6917400	10013000	0	0	0	0	0	0	0
Q32PA4	sp|Q32PA4|PHP14_BOVIN 14 kDa phosphohistidine phosphatase OS=Bos taurus OX=9913 GN=PHPT1 PE=2 SV=1	15840000	16880000	0	0	0	0	0	0	0	0	0	9849300	0	0	0
Q3T0E0	sp|Q3T0E0|ATOX1_BOVIN Copper transport protein ATOX1 OS=Bos taurus OX=9913 GN=ATOX1 PE=3 SV=1	32558000	0	0	0	0	0	0	0	0	0	0	0	0	0	0	Healthy group
A0A3Q1LV73	tr|A0A3Q1LV73|A0A3Q1LV73_BOVIN AHNAK nucleoprotein 2 OS=Bos taurus OX=9913 GN=AHNAK2 PE=1 SV=1	31959000	0	0	0	0	0	0	0	0	0	0	0	0	0	0	Healthy group
F1MJP7	tr|F1MJP7|F1MJP7_BOVIN UDP-N-acetylglucosamine pyrophosphorylase 1 OS=Bos taurus OX=9913 GN=UAP1 PE=4 SV=1;tr|A0A3Q1LZ31|A0A3Q1LZ31_BOVIN UDP-N-acetylglucosamine pyrophosphorylase 1 OS=Bos taurus OX=9913 GN=UAP1 PE=4 SV=1	16678000	0	0	14374000	0	0	0	0	0	0	0	0	0	15185000	0
A0A452DI46	tr|A0A452DI46|A0A452DI46_BOVIN Alpha-mannosidase OS=Bos taurus OX=9913 GN=MAN2B1 PE=3 SV=1;sp|Q29451|MA2B1_BOVIN Lysosomal alpha-mannosidase OS=Bos taurus OX=9913 GN=MAN2B1 PE=1 SV=4	15480000	0	0	0	14516000	0	0	0	0	0	0	0	0	0	0	Healthy group
A5PKH3	sp|A5PKH3|FAAA_BOVIN Fumarylacetoacetase OS=Bos taurus OX=9913 GN=FAH PE=2 SV=1;tr|A0A3Q1LRP4|A0A3Q1LRP4_BOVIN Fumarylacetoacetase OS=Bos taurus OX=9913 GN=FAH PE=3 SV=1;tr|A0A3Q1NHX4|A0A3Q1NHX4_BOVIN Fumarylacetoacetase OS=Bos taurus OX=9913 GN=FAH PE=3 S	8041800	0	19988000	0	0	0	0	0	0	0	0	0	0	0	0	Healthy group
E1BEN4	tr|E1BEN4|E1BEN4_BOVIN GDP-mannose pyrophosphorylase A OS=Bos taurus OX=9913 GN=GMPPA PE=1 SV=1;tr|A0A3Q1LUY6|A0A3Q1LUY6_BOVIN GDP-mannose pyrophosphorylase A OS=Bos taurus OX=9913 GN=GMPPA PE=1 SV=1;tr|A0A3Q1LUF4|A0A3Q1LUF4_BOVIN GDP-mannose pyrophosphory	12262000	0	0	15618000	0	0	0	0	0	0	0	0	0	0	0	Healthy group
A0A3Q1LWK7	tr|A0A3Q1LWK7|A0A3Q1LWK7_BOVIN Calbindin OS=Bos taurus OX=9913 GN=CALB1 PE=1 SV=1;sp|P04467|CALB1_BOVIN Calbindin OS=Bos taurus OX=9913 GN=CALB1 PE=1 SV=3;tr|A0A3Q1LUQ4|A0A3Q1LUQ4_BOVIN Calbindin OS=Bos taurus OX=9913 GN=CALB1 PE=1 SV=1	0	25383000	0	0	0	0	0	93475000	0	0	0	0	0	0	0
F1MM83	tr|F1MM83|F1MM83_BOVIN 6-phosphogluconolactonase OS=Bos taurus OX=9913 GN=PGLS PE=3 SV=1;sp|Q2TBQ8|6PGL_BOVIN 6-phosphogluconolactonase OS=Bos taurus OX=9913 GN=PGLS PE=2 SV=1	14769000	0	0	0	10550000	0	0	0	0	0	0	14821000	0	0	0
Q3T0U5	tr|Q3T0U5|Q3T0U5_BOVIN Charged multivesicular body protein 2A OS=Bos taurus OX=9913 GN=CHMP2A PE=2 SV=1	11295000	0	0	13959000	0	0	10503000	0	0	0	0	0	0	0	0
A0A140T841	tr|A0A140T841|A0A140T841_BOVIN Prostamide/prostaglandin F synthase OS=Bos taurus OX=9913 GN=PRXL2B PE=4 SV=1;sp|Q58CY6|PXL2B_BOVIN Prostamide/prostaglandin F synthase OS=Bos taurus OX=9913 GN=PRXL2B PE=2 SV=1	0	0	0	17763000	7179400	0	0	0	0	0	0	10071000	0	0	0
A0A3Q1LS18	tr|A0A3Q1LS18|A0A3Q1LS18_BOVIN Mevalonate kinase OS=Bos taurus OX=9913 GN=MVK PE=3 SV=1;tr|A0A3Q1LJQ9|A0A3Q1LJQ9_BOVIN Mevalonate kinase OS=Bos taurus OX=9913 GN=MVK PE=3 SV=1;sp|Q5E9T8|KIME_BOVIN Mevalonate kinase OS=Bos taurus OX=9913 GN=MVK PE=2 SV=1	12998000	0	0	10988000	0	0	0	0	0	0	0	0	0	0	0	Healthy group
G5E5C8	tr|G5E5C8|G5E5C8_BOVIN Transaldolase OS=Bos taurus OX=9913 GN=TALDO1 PE=1 SV=1;sp|Q2TBL6|TALDO_BOVIN Transaldolase OS=Bos taurus OX=9913 GN=TALDO1 PE=2 SV=1	16080000	0	0	7479600	0	0	17468000	0	0	0	0	0	0	0	0
A3KN51	tr|A3KN51|A3KN51_BOVIN TSG101 protein OS=Bos taurus OX=9913 GN=TSG101 PE=2 SV=1	10842000	0	0	11352000	0	0	0	17908000	0	0	0	0	0	0	0
Q0VD16	tr|Q0VD16|Q0VD16_BOVIN MAP2K1 protein OS=Bos taurus OX=9913 GN=MAP2K1 PE=2 SV=2	11656000	0	0	10247000	0	0	0	12078000	12569000	0	0	0	0	0	0
A0A3Q1MSD8	tr|A0A3Q1MSD8|A0A3Q1MSD8_BOVIN Phospholipid-transporting ATPase OS=Bos taurus OX=9913 GN=ATP9A PE=3 SV=1;tr|A0A3Q1MTS5|A0A3Q1MTS5_BOVIN Phospholipid-transporting ATPase OS=Bos taurus OX=9913 GN=ATP9A PE=3 SV=1;tr|A0A3Q1MEY8|A0A3Q1MEY8_BOVIN Phospholipid-tr	0	0	21586000	0	0	0	0	0	0	0	0	0	0	0	0	Healthy group
Q3SX42	sp|Q3SX42|CHM2B_BOVIN Charged multivesicular body protein 2b OS=Bos taurus OX=9913 GN=CHMP2B PE=2 SV=1	0	15547000	0	0	6036700	0	0	0	0	0	8295600	7865200	0	0	0
A0A3Q1M5C0	tr|A0A3Q1M5C0|A0A3Q1M5C0_BOVIN Tropomyosin alpha-1 chain OS=Bos taurus OX=9913 GN=TPM1 PE=1 SV=1;tr|A0A3Q1N0N4|A0A3Q1N0N4_BOVIN Tropomyosin alpha-1 chain OS=Bos taurus OX=9913 GN=TPM1 PE=1 SV=1;tr|A0A3Q1M1V8|A0A3Q1M1V8_BOVIN Tropomyosin alpha-1 chain OS=Bo	7766800	10754000	0	0	2692200	0	0	0	0	0	0	6668600	0	0	0
A0A3Q1M299	tr|A0A3Q1M299|A0A3Q1M299_BOVIN CD109 molecule OS=Bos taurus OX=9913 GN=CD109 PE=4 SV=1;tr|F1MPE1|F1MPE1_BOVIN CD109 molecule OS=Bos taurus OX=9913 GN=CD109 PE=4 SV=3;tr|A0A3Q1LTK9|A0A3Q1LTK9_BOVIN CD109 molecule OS=Bos taurus OX=9913 GN=CD109 PE=4 SV=1;tr|	0	0	0	21116000	0	0	0	0	0	0	0	33616000	0	34977000	0
A2VDY3	sp|A2VDY3|CHM4A_BOVIN Charged multivesicular body protein 4a OS=Bos taurus OX=9913 GN=CHMP4A PE=2 SV=1	0	20918000	0	0	0	0	0	0	14573000	0	0	0	0	0	0
E1BKT9	tr|E1BKT9|E1BKT9_BOVIN Desmoplakin OS=Bos taurus OX=9913 GN=DSP PE=1 SV=2;tr|A0A3Q1MR22|A0A3Q1MR22_BOVIN Desmoplakin OS=Bos taurus OX=9913 GN=DSP PE=1 SV=1	20390000	0	0	0	0	0	0	0	0	0	0	0	0	0	0	Healthy group
A0A3Q1LMV9	tr|A0A3Q1LMV9|A0A3Q1LMV9_BOVIN Epiplakin 1 OS=Bos taurus OX=9913 GN=EPPK1 PE=1 SV=1	0	20289000	0	0	0	0	0	0	13721000	0	0	0	0	0	0
F1MNN6	tr|F1MNN6|F1MNN6_BOVIN Major vault protein OS=Bos taurus OX=9913 GN=MVP PE=4 SV=1;tr|A0A3Q1MFD0|A0A3Q1MFD0_BOVIN Major vault protein OS=Bos taurus OX=9913 GN=MVP PE=4 SV=1;sp|Q3SYU9|MVP_BOVIN Major vault protein OS=Bos taurus OX=9913 GN=MVP PE=2 SV=1	7704300	0	0	11708000	0	0	0	0	0	0	0	46277000	0	0	0
G3MZ54	tr|G3MZ54|G3MZ54_BOVIN Sorting nexin OS=Bos taurus OX=9913 GN=SNX9 PE=3 SV=2;tr|A0A3Q1NG34|A0A3Q1NG34_BOVIN Sorting nexin OS=Bos taurus OX=9913 GN=SNX9 PE=3 SV=1;tr|A0A3Q1LUG5|A0A3Q1LUG5_BOVIN Sorting nexin OS=Bos taurus OX=9913 GN=SNX9 PE=3 SV=1;tr|F1N6W6	0	0	0	19309000	0	0	0	0	0	0	0	0	0	0	0	Healthy group
A0A3Q1NNI3	tr|A0A3Q1NNI3|A0A3Q1NNI3_BOVIN Phosphotransferase OS=Bos taurus OX=9913 GN=GCK PE=3 SV=1;tr|A6QR34|A6QR34_BOVIN Phosphotransferase OS=Bos taurus OX=9913 GN=GCK PE=2 SV=1	0	0	17409000	0	0	0	0	0	0	0	0	0	0	0	0	Healthy group
Q5E984	sp|Q5E984|TCTP_BOVIN Translationally-controlled tumor protein OS=Bos taurus OX=9913 GN=TPT1 PE=2 SV=1;tr|A0A452DID1|A0A452DID1_BOVIN Translationally-controlled tumor protein OS=Bos taurus OX=9913 GN=TPT1 PE=3 SV=1	0	0	0	17273000	0	0	38203000	0	0	0	0	0	0	0	0
Q3ZC13	sp|Q3ZC13|AP2M1_BOVIN AP-2 complex subunit mu OS=Bos taurus OX=9913 GN=AP2M1 PE=1 SV=1;tr|A0A452DIL3|A0A452DIL3_BOVIN AP-2 complex subunit mu OS=Bos taurus OX=9913 GN=AP2M1 PE=3 SV=1	0	0	0	11789000	5140400	0	0	0	0	0	0	0	0	11614000	0
A5PK13	sp|A5PK13|LRC8C_BOVIN Volume-regulated anion channel subunit LRRC8C OS=Bos taurus OX=9913 GN=LRRC8C PE=2 SV=1	0	16793000	0	0	0	0	0	0	0	0	0	0	0	9159000	0
F1MEX9	tr|F1MEX9|F1MEX9_BOVIN Acyl-CoA synthetase long chain family member 3 OS=Bos taurus OX=9913 GN=ACSL3 PE=4 SV=3	0	16527000	0	0	0	0	0	0	0	0	0	0	0	0	0	Healthy group
F6QT01	tr|F6QT01|F6QT01_BOVIN Glycerol-3-phosphate dehydrogenase [NAD(+)] OS=Bos taurus OX=9913 GN=GPD1L PE=3 SV=1;tr|A6QQR7|A6QQR7_BOVIN Glycerol-3-phosphate dehydrogenase [NAD(+)] OS=Bos taurus OX=9913 GN=GPD1L PE=2 SV=1;tr|A0A3Q1LWU8|A0A3Q1LWU8_BOVIN Glycerol-	12301000	0	0	0	4210100	0	0	0	0	0	0	10884000	0	0	0
A0A3Q1ML49	tr|A0A3Q1ML49|A0A3Q1ML49_BOVIN TBC1 domain family member 24 OS=Bos taurus OX=9913 GN=TBC1D24 PE=4 SV=1;tr|F1N534|F1N534_BOVIN TBC1 domain family member 24 OS=Bos taurus OX=9913 GN=TBC1D24 PE=4 SV=2;sp|Q29RJ2|TBC24_BOVIN TBC1 domain family member 24 OS=Bos	7117200	0	0	0	9318100	0	0	0	0	0	0	8133100	0	0	0
A0A3Q1MFL7	tr|A0A3Q1MFL7|A0A3Q1MFL7_BOVIN Destrin OS=Bos taurus OX=9913 GN=DSTN PE=1 SV=1;sp|Q5E9D5|DEST_BOVIN Destrin OS=Bos taurus OX=9913 GN=DSTN PE=2 SV=3;tr|A0A3Q1ML30|A0A3Q1ML30_BOVIN Destrin OS=Bos taurus OX=9913 GN=DSTN PE=1 SV=1	0	15436000	0	0	0	0	0	0	0	0	0	0	0	0	0	Healthy group
Q3ZBT1	sp|Q3ZBT1|TERA_BOVIN Transitional endoplasmic reticulum ATPase OS=Bos taurus OX=9913 GN=VCP PE=2 SV=1;tr|G3X757|G3X757_BOVIN Transitional endoplasmic reticulum ATPase OS=Bos taurus OX=9913 GN=VCP PE=3 SV=1;tr|A0A3Q1M0U9|A0A3Q1M0U9_BOVIN Transitional endopl	15227000	0	0	0	0	0	0	11694000	0	0	0	0	0	0	0
F1MUL0	tr|F1MUL0|F1MUL0_BOVIN Leukocyte surface antigen CD47 OS=Bos taurus OX=9913 GN=CD47 PE=4 SV=3;tr|Q08DW0|Q08DW0_BOVIN CD47 molecule OS=Bos taurus OX=9913 GN=CD47 PE=2 SV=1;tr|A0A3Q1NA59|A0A3Q1NA59_BOVIN Leukocyte surface antigen CD47 OS=Bos taurus OX=9913 G	0	0	0	0	14645000	0	0	25863000	0	0	0	0	0	0	0
A0A3Q1NLS8	tr|A0A3Q1NLS8|A0A3Q1NLS8_BOVIN Serpin family B member 5 OS=Bos taurus OX=9913 GN=SERPINB5 PE=1 SV=1;tr|A0A3Q1MA07|A0A3Q1MA07_BOVIN Serpin family B member 5 OS=Bos taurus OX=9913 GN=SERPINB5 PE=1 SV=1	0	0	0	14596000	0	0	0	15028000	0	0	0	0	0	0	0
F1MMQ6	tr|F1MMQ6|F1MMQ6_BOVIN Myosin VB OS=Bos taurus OX=9913 GN=MYO5B PE=3 SV=3;tr|A0A3Q1MKF2|A0A3Q1MKF2_BOVIN Myosin VB OS=Bos taurus OX=9913 GN=MYO5B PE=3 SV=1	0	0	0	14277000	0	0	0	0	0	0	0	0	0	0	0	Healthy group
Q3T0I5	sp|Q3T0I5|FIS1_BOVIN Mitochondrial fission 1 protein OS=Bos taurus OX=9913 GN=FIS1 PE=2 SV=1;tr|A0A3Q1MH47|A0A3Q1MH47_BOVIN Mitochondrial fission 1 protein OS=Bos taurus OX=9913 GN=FIS1 PE=1 SV=1;tr|A0A3Q1NA92|A0A3Q1NA92_BOVIN Mitochondrial fission 1 prote	0	0	0	14130000	0	0	0	0	0	0	0	0	0	0	0	Healthy group
F1MX38	tr|F1MX38|F1MX38_BOVIN Signal transducer and activator of transcription OS=Bos taurus OX=9913 GN=STAT3 PE=3 SV=1;sp|P61635|STAT3_BOVIN Signal transducer and activator of transcription 3 OS=Bos taurus OX=9913 GN=STAT3 PE=2 SV=1	0	0	13871000	0	0	0	0	0	16439000	0	0	0	0	0	0
F6QVB9	tr|F6QVB9|F6QVB9_BOVIN RAS and EF-hand domain containing OS=Bos taurus OX=9913 GN=RASEF PE=4 SV=1;tr|A0A3Q1M0B9|A0A3Q1M0B9_BOVIN RAS and EF-hand domain containing OS=Bos taurus OX=9913 GN=RASEF PE=4 SV=1	0	13869000	0	0	0	0	0	0	0	0	0	0	0	0	0	Healthy group
Q1RMX7	tr|Q1RMX7|Q1RMX7_BOVIN N-acetylneuraminate synthase OS=Bos taurus OX=9913 GN=NANS PE=1 SV=1	0	0	0	13840000	0	0	0	18487000	0	0	0	0	0	0	0
Q2KI84	sp|Q2KI84|HARS1_BOVIN Histidine--tRNA ligase, cytoplasmic OS=Bos taurus OX=9913 GN=HARS1 PE=2 SV=1	0	13771000	0	0	0	0	0	0	0	0	0	3782000	0	0	0
Q148C8	sp|Q148C8|MIEN1_BOVIN Migration and invasion enhancer 1 OS=Bos taurus OX=9913 GN=MIEN1 PE=3 SV=1	0	0	13499000	0	0	0	0	0	0	0	0	0	0	0	0	Healthy group
Q3SZN2	sp|Q3SZN2|SC23B_BOVIN Protein transport protein Sec23B OS=Bos taurus OX=9913 GN=SEC23B PE=2 SV=1;tr|A0A452DIU9|A0A452DIU9_BOVIN Protein transport protein SEC23 OS=Bos taurus OX=9913 GN=SEC23B PE=3 SV=1	0	0	0	13166000	0	0	0	0	0	0	0	0	0	0	0	Healthy group
A0A3Q1MCJ7	tr|A0A3Q1MCJ7|A0A3Q1MCJ7_BOVIN Uncharacterized protein OS=Bos taurus OX=9913 GN=RPS14 PE=1 SV=1;tr|F1MR01|F1MR01_BOVIN Uncharacterized protein OS=Bos taurus OX=9913 PE=3 SV=2;tr|Q3T076|Q3T076_BOVIN Ribosomal protein S14 OS=Bos taurus OX=9913 GN=RPS14 PE=1	0	0	13042000	0	0	0	0	0	0	0	0	0	0	0	0	Healthy group
A7MB57	tr|A7MB57|A7MB57_BOVIN Tyrosine-protein kinase OS=Bos taurus OX=9913 GN=YES1 PE=2 SV=1;sp|A0JNB0|FYN_BOVIN Tyrosine-protein kinase Fyn OS=Bos taurus OX=9913 GN=FYN PE=2 SV=1	0	0	0	0	12892000	0	0	15579000	0	12697000	0	0	0	0	0
Q3T0D7	sp|Q3T0D7|SAR1A_BOVIN GTP-binding protein SAR1a OS=Bos taurus OX=9913 GN=SAR1A PE=2 SV=1	12439000	0	0	0	0	0	0	0	0	0	0	0	0	0	0	Healthy group
A0A3Q1M1M7	tr|A0A3Q1M1M7|A0A3Q1M1M7_BOVIN Junction plakoglobin OS=Bos taurus OX=9913 GN=JUP PE=1 SV=1;sp|Q8SPJ1|PLAK_BOVIN Junction plakoglobin OS=Bos taurus OX=9913 GN=JUP PE=2 SV=1	12302000	0	0	0	0	0	0	0	0	0	0	0	25638000	0	0
Q3ZC42	sp|Q3ZC42|ADHX_BOVIN Alcohol dehydrogenase class-3 OS=Bos taurus OX=9913 GN=ADH5 PE=2 SV=1;tr|A0A3Q1LSZ6|A0A3Q1LSZ6_BOVIN S-(hydroxymethyl)glutathione dehydrogenase OS=Bos taurus OX=9913 GN=ADH5 PE=3 SV=1	0	0	0	12189000	0	0	0	0	0	0	0	0	0	0	0	Healthy group
A6QLS9	tr|A6QLS9|A6QLS9_BOVIN RAB10 protein OS=Bos taurus OX=9913 GN=RAB10 PE=1 SV=1	0	12186000	0	0	0	0	0	0	0	0	0	0	0	0	0	Healthy group
E1BBY7	tr|E1BBY7|E1BBY7_BOVIN Heat shock protein family A (Hsp70) member 4 OS=Bos taurus OX=9913 GN=HSPA4 PE=1 SV=2	11514000	0	0	0	0	0	0	0	0	0	0	0	0	0	0	Healthy group
P68401	sp|P68401|PA1B2_BOVIN Platelet-activating factor acetylhydrolase IB subunit beta OS=Bos taurus OX=9913 GN=PAFAH1B2 PE=1 SV=1	11302000	0	0	0	0	0	0	0	0	0	0	0	0	0	0	Healthy group
A0A3Q1LSU5	tr|A0A3Q1LSU5|A0A3Q1LSU5_BOVIN Calcineurin B homologous protein 1 OS=Bos taurus OX=9913 GN=CHP1 PE=4 SV=1;sp|Q3SYS6|CHP1_BOVIN Calcineurin B homologous protein 1 OS=Bos taurus OX=9913 GN=CHP1 PE=2 SV=1	0	0	0	11217000	0	0	0	0	0	0	0	0	8762000	0	0
A0A3Q1LY20	tr|A0A3Q1LY20|A0A3Q1LY20_BOVIN Protein kinase C and casein kinase substrate in neurons 2 OS=Bos taurus OX=9913 GN=PACSIN2 PE=4 SV=1;tr|Q1RMR9|Q1RMR9_BOVIN Protein kinase C and casein kinase substrate in neurons 2 OS=Bos taurus OX=9913 GN=PACSIN2 PE=2 SV=1	11104000	0	0	0	0	0	0	0	0	0	0	0	0	0	0	Healthy group
A0A3Q1M9J5	tr|A0A3Q1M9J5|A0A3Q1M9J5_BOVIN Phospholipid-transporting ATPase OS=Bos taurus OX=9913 GN=ATP8B1 PE=3 SV=1;tr|E1BPC3|E1BPC3_BOVIN Phospholipid-transporting ATPase OS=Bos taurus OX=9913 GN=ATP8B1 PE=3 SV=1	11098000	0	0	0	0	0	0	0	0	0	0	0	0	0	0	Healthy group
A0A3Q1MCH6	tr|A0A3Q1MCH6|A0A3Q1MCH6_BOVIN Low molecular weight phosphotyrosine protein phosphatase OS=Bos taurus OX=9913 GN=ACP1 PE=4 SV=1;tr|A5PK96|A5PK96_BOVIN ACP1 protein OS=Bos taurus OX=9913 GN=ACP1 PE=2 SV=1;sp|P11064|PPAC_BOVIN Low molecular weight phosphotyr	0	0	0	11086000	0	0	0	0	0	0	0	0	0	0	0	Healthy group
A0A498UZ20	tr|A0A498UZ20|A0A498UZ20_BOVIN Unconventional myosin-VI OS=Bos taurus OX=9913 GN=MYO6 PE=3 SV=1;sp|E1BPK6|MYO6_BOVIN Unconventional myosin-VI OS=Bos taurus OX=9913 GN=MYO6 PE=1 SV=4	0	7166700	0	0	3828000	0	0	0	0	0	0	0	0	0	0	Healthy group
A0A3Q1MLU0	tr|A0A3Q1MLU0|A0A3Q1MLU0_BOVIN Solute carrier family 5 member 9 OS=Bos taurus OX=9913 GN=SLC5A9 PE=3 SV=1;tr|E1B749|E1B749_BOVIN Solute carrier family 5 member 9 OS=Bos taurus OX=9913 GN=SLC5A9 PE=3 SV=1;tr|A0A3Q1LYB1|A0A3Q1LYB1_BOVIN Solute carrier family	0	0	0	10674000	0	0	0	12573000	0	0	0	0	0	0	0
Q2KJD2	sp|Q2KJD2|VAMP3_BOVIN Vesicle-associated membrane protein 3 OS=Bos taurus OX=9913 GN=VAMP3 PE=3 SV=1;sp|P63026|VAMP2_BOVIN Vesicle-associated membrane protein 2 OS=Bos taurus OX=9913 GN=VAMP2 PE=1 SV=2	10668000	0	0	0	0	0	0	0	0	0	0	0	0	0	0	Healthy group
F1MD20	tr|F1MD20|F1MD20_BOVIN Tetratricopeptide repeat domain 7B OS=Bos taurus OX=9913 GN=TTC7B PE=4 SV=2;tr|A0A3Q1M056|A0A3Q1M056_BOVIN Tetratricopeptide repeat domain 7B OS=Bos taurus OX=9913 GN=TTC7B PE=4 SV=1;tr|A0A3Q1MH94|A0A3Q1MH94_BOVIN Tetratricopeptide r	10591000	0	0	0	0	0	0	7388100	19557000	0	0	0	0	0	0
Q3T0G5	sp|Q3T0G5|PLPHP_BOVIN Pyridoxal phosphate homeostasis protein OS=Bos taurus OX=9913 GN=PLPBP PE=2 SV=1	0	10539000	0	0	0	0	0	0	5650400	0	0	0	0	0	0
F1N3B0	tr|F1N3B0|F1N3B0_BOVIN Nicotinate phosphoribosyltransferase OS=Bos taurus OX=9913 GN=NAPRT PE=3 SV=1;sp|A5PK51|PNCB_BOVIN Nicotinate phosphoribosyltransferase OS=Bos taurus OX=9913 GN=NAPRT PE=2 SV=2;tr|A0A3Q1N5S3|A0A3Q1N5S3_BOVIN Nicotinate phosphoribosyl	0	0	0	10538000	0	0	0	6796800	0	0	0	0	0	0	0
A0A3S5ZPP1	tr|A0A3S5ZPP1|A0A3S5ZPP1_BOVIN FGGY_N domain-containing protein OS=Bos taurus OX=9913 GN=SHPK PE=1 SV=1	0	0	0	10522000	0	0	0	0	0	0	0	0	0	0	0	Healthy group
F1MM04	tr|F1MM04|F1MM04_BOVIN Protein tyrosine phosphatase receptor type J OS=Bos taurus OX=9913 GN=PTPRJ PE=4 SV=2;tr|A0A3Q1MVR1|A0A3Q1MVR1_BOVIN Protein tyrosine phosphatase receptor type J OS=Bos taurus OX=9913 GN=PTPRJ PE=4 SV=1;tr|A0A3Q1M6K1|A0A3Q1M6K1_BOVIN	0	0	0	10439000	0	0	15058000	12606000	0	15469000	0	0	0	0	0
A0A3Q1MGB3	tr|A0A3Q1MGB3|A0A3Q1MGB3_BOVIN Mitogen-activated protein kinase OS=Bos taurus OX=9913 GN=MAPK13 PE=4 SV=1;tr|A0A3Q1M757|A0A3Q1M757_BOVIN Mitogen-activated protein kinase OS=Bos taurus OX=9913 GN=MAPK13 PE=4 SV=1;tr|Q5E9Q6|Q5E9Q6_BOVIN Mitogen-activated pro	4609600	0	0	5716200	0	0	0	0	0	0	0	0	0	0	0	Healthy group
Q148C9	sp|Q148C9|HEBP1_BOVIN Heme-binding protein 1 OS=Bos taurus OX=9913 GN=HEBP1 PE=2 SV=1;tr|G5E6G2|G5E6G2_BOVIN Uncharacterized protein OS=Bos taurus OX=9913 PE=4 SV=2;tr|A0A3Q1MAC3|A0A3Q1MAC3_BOVIN Uncharacterized protein OS=Bos taurus OX=9913 PE=4 SV=1	0	0	0	0	10280000	0	0	0	0	0	0	0	0	0	0	Healthy group
E1BFG0	tr|E1BFG0|E1BFG0_BOVIN Alpha-aminoadipic semialdehyde dehydrogenase OS=Bos taurus OX=9913 GN=ALDH7A1 PE=3 SV=3;tr|A0A3S5ZP98|A0A3S5ZP98_BOVIN Alpha-aminoadipic semialdehyde dehydrogenase OS=Bos taurus OX=9913 GN=ALDH7A1 PE=3 SV=1;sp|Q2KJC9|AL7A1_BOVIN Alph	10225000	0	0	0	0	0	0	0	0	0	0	7506600	0	0	0
E1BAT3	tr|E1BAT3|E1BAT3_BOVIN LIF receptor subunit alpha OS=Bos taurus OX=9913 GN=LIFR PE=4 SV=2	0	0	0	0	9740700	0	0	0	0	0	0	0	0	0	0	Healthy group
Q08DV2	tr|Q08DV2|Q08DV2_BOVIN Glucosamine 6-phosphate N-acetyltransferase OS=Bos taurus OX=9913 GN=GNPNAT1 PE=2 SV=1;tr|A0A3Q1MLH0|A0A3Q1MLH0_BOVIN Glucosamine 6-phosphate N-acetyltransferase OS=Bos taurus OX=9913 GN=GNPNAT1 PE=3 SV=1	0	0	0	9704800	0	0	0	0	0	0	0	0	0	0	0	Healthy group
A0A3Q1LKV8	tr|A0A3Q1LKV8|A0A3Q1LKV8_BOVIN Thioredoxin like 1 OS=Bos taurus OX=9913 GN=TXNL1 PE=1 SV=1;tr|F1MLV3|F1MLV3_BOVIN Thioredoxin like 1 OS=Bos taurus OX=9913 GN=TXNL1 PE=1 SV=1;tr|A0A3Q1ME81|A0A3Q1ME81_BOVIN Thioredoxin like 1 OS=Bos taurus OX=9913 GN=TXNL1 P	0	0	0	9688600	0	0	0	0	0	12078000	0	0	0	0	0
Q9BGI1	sp|Q9BGI1|PRDX5_BOVIN Peroxiredoxin-5, mitochondrial OS=Bos taurus OX=9913 GN=PRDX5 PE=2 SV=2	9506500	0	0	0	0	0	0	12042000	0	0	0	0	0	0	0
Q3SZ54	sp|Q3SZ54|IF4A1_BOVIN Eukaryotic initiation factor 4A-I OS=Bos taurus OX=9913 GN=EIF4A1 PE=2 SV=1;tr|A0A3Q1M0L3|A0A3Q1M0L3_BOVIN Eukaryotic initiation factor 4A-II OS=Bos taurus OX=9913 GN=EIF4A2 PE=1 SV=1;sp|Q3SZ65|IF4A2_BOVIN Eukaryotic initiation factor	0	0	0	9245000	0	0	4357900	0	0	0	0	0	0	0	0
A0A3Q1N0S0	tr|A0A3Q1N0S0|A0A3Q1N0S0_BOVIN 45 kDa calcium-binding protein OS=Bos taurus OX=9913 GN=SDF4 PE=4 SV=1;tr|F1MKI5|F1MKI5_BOVIN 45 kDa calcium-binding protein OS=Bos taurus OX=9913 GN=SDF4 PE=4 SV=3;sp|Q3ZBZ1|CAB45_BOVIN 45 kDa calcium-binding protein OS=Bos	2425800	0	0	6724100	0	0	0	0	0	0	0	0	0	0	0	Healthy group
Q3ZCF0	sp|Q3ZCF0|DCTN2_BOVIN Dynactin subunit 2 OS=Bos taurus OX=9913 GN=DCTN2 PE=2 SV=1;tr|A0A3Q1LSJ7|A0A3Q1LSJ7_BOVIN Dynactin subunit 2 OS=Bos taurus OX=9913 GN=DCTN2 PE=1 SV=1;tr|A0A3Q1MCA4|A0A3Q1MCA4_BOVIN Dynactin subunit 2 OS=Bos taurus OX=9913 GN=DCTN2 PE	0	0	0	9031800	0	0	0	11467000	0	0	0	0	0	0	0
A0A3Q1NGJ6	tr|A0A3Q1NGJ6|A0A3Q1NGJ6_BOVIN Syntaxin-7 OS=Bos taurus OX=9913 GN=STX7 PE=3 SV=1;sp|Q3ZBT5|STX7_BOVIN Syntaxin-7 OS=Bos taurus OX=9913 GN=STX7 PE=2 SV=1	8914000	0	0	0	0	0	0	0	0	0	0	8689700	0	0	0
A0A3Q1MQ74	tr|A0A3Q1MQ74|A0A3Q1MQ74_BOVIN Plexin B2 OS=Bos taurus OX=9913 GN=PLXNB2 PE=4 SV=1;tr|G3X755|G3X755_BOVIN Plexin B2 OS=Bos taurus OX=9913 GN=PLXNB2 PE=4 SV=2;tr|A0A3Q1LQI3|A0A3Q1LQI3_BOVIN Plexin B2 OS=Bos taurus OX=9913 GN=PLXNB2 PE=4 SV=1;tr|A0A3Q1MUJ8|A	0	0	0	8847300	0	0	0	0	0	0	0	0	0	0	0	Healthy group
A0A3Q1LLH1	tr|A0A3Q1LLH1|A0A3Q1LLH1_BOVIN Uncharacterized protein OS=Bos taurus OX=9913 PE=4 SV=1;sp|Q5E983|EF1B_BOVIN Elongation factor 1-beta OS=Bos taurus OX=9913 GN=EEF1B PE=2 SV=3	8628600	0	0	0	0	0	0	0	0	0	0	0	0	0	0	Healthy group
A5PKI0	tr|A5PKI0|A5PKI0_BOVIN APPL1 protein OS=Bos taurus OX=9913 GN=APPL1 PE=2 SV=1;tr|A0A3Q1ND22|A0A3Q1ND22_BOVIN Adaptor protein, phosphotyrosine interacting with PH domain and leucine zipper 1 OS=Bos taurus OX=9913 GN=APPL1 PE=4 SV=1;tr|A0A3Q1M1L4|A0A3Q1M1L4_	8616300	0	0	0	0	0	0	0	12380000	0	0	0	0	0	0
Q0P5A6	sp|Q0P5A6|PSMD5_BOVIN 26S proteasome non-ATPase regulatory subunit 5 OS=Bos taurus OX=9913 GN=PSMD5 PE=2 SV=1;tr|F1N6Z0|F1N6Z0_BOVIN 26S proteasome non-ATPase regulatory subunit 5 OS=Bos taurus OX=9913 GN=PSMD5 PE=4 SV=2	8434500	0	0	0	0	0	0	0	0	0	0	0	0	0	0	Healthy group
A5D7F2	tr|A5D7F2|A5D7F2_BOVIN SYT4 protein OS=Bos taurus OX=9913 GN=SYT4 PE=2 SV=1	0	0	0	8403700	0	0	0	0	0	0	0	0	0	0	0	Healthy group
E1BFV0	tr|E1BFV0|E1BFV0_BOVIN Karyopherin subunit beta 1 OS=Bos taurus OX=9913 GN=KPNB1 PE=1 SV=2	8183200	0	0	0	0	0	0	0	0	0	0	0	0	0	0	Healthy group
Q5E954	sp|Q5E954|DNJA1_BOVIN DnaJ homolog subfamily A member 1 OS=Bos taurus OX=9913 GN=DNAJA1 PE=2 SV=2;tr|A0A3Q1LUN8|A0A3Q1LUN8_BOVIN Uncharacterized protein OS=Bos taurus OX=9913 PE=4 SV=1	0	0	0	8087100	0	0	0	0	0	0	0	0	0	0	0	Healthy group
Q58CS7	sp|Q58CS7|CHMP3_BOVIN Charged multivesicular body protein 3 OS=Bos taurus OX=9913 GN=CHMP3 PE=2 SV=4;tr|A0A3Q1MCF4|A0A3Q1MCF4_BOVIN Charged multivesicular body protein 3 OS=Bos taurus OX=9913 GN=CHMP3 PE=4 SV=1	8053600	0	0	0	0	0	0	0	0	0	12232000	0	0	0	0
A0A3Q1N2F2	tr|A0A3Q1N2F2|A0A3Q1N2F2_BOVIN Uncharacterized protein OS=Bos taurus OX=9913 GN=LOC100848700 PE=4 SV=1;tr|A0A3Q1LJM0|A0A3Q1LJM0_BOVIN Uncharacterized protein OS=Bos taurus OX=9913 GN=LOC100848700 PE=4 SV=1;tr|A0A3Q1LPI1|A0A3Q1LPI1_BOVIN Uncharacterized pro	0	0	0	7940200	0	0	0	0	0	0	0	0	0	0	0	Healthy group
A0A3Q1N1S7	tr|A0A3Q1N1S7|A0A3Q1N1S7_BOVIN Collectin-12 OS=Bos taurus OX=9913 GN=COLEC12 PE=4 SV=1;sp|A6QP79|COL12_BOVIN Collectin-12 OS=Bos taurus OX=9913 GN=COLEC12 PE=2 SV=1	0	7875400	0	0	0	0	0	0	0	0	0	0	0	0	0	Healthy group
P19035	sp|P19035|APOC3_BOVIN Apolipoprotein C-III OS=Bos taurus OX=9913 GN=APOC3 PE=1 SV=2	0	7703600	0	0	0	0	0	0	0	0	0	0	0	0	0	Healthy group
G5E675	tr|G5E675|G5E675_BOVIN AP-2 complex subunit alpha OS=Bos taurus OX=9913 GN=AP2A2 PE=3 SV=2;sp|Q0VCK5|AP2A2_BOVIN AP-2 complex subunit alpha-2 OS=Bos taurus OX=9913 GN=AP2A2 PE=1 SV=1;tr|A0A3Q1LIW3|A0A3Q1LIW3_BOVIN AP-2 complex subunit alpha OS=Bos taurus O	0	0	0	7583500	0	0	0	0	0	0	0	0	0	8381300	0
F1MD34	tr|F1MD34|F1MD34_BOVIN Niban apoptosis regulator 2 OS=Bos taurus OX=9913 GN=NIBAN2 PE=4 SV=3	0	0	0	7336500	0	0	0	0	0	0	0	0	0	0	0	Healthy group
A0A3Q1LU21	tr|A0A3Q1LU21|A0A3Q1LU21_BOVIN SEC24 homolog C, COPII coat complex component OS=Bos taurus OX=9913 GN=SEC24C PE=1 SV=1;tr|E1BIU0|E1BIU0_BOVIN SEC24 homolog C, COPII coat complex component OS=Bos taurus OX=9913 GN=SEC24C PE=1 SV=2	0	0	0	7237100	0	0	0	0	0	0	0	0	0	0	0	Healthy group
O62829	sp|O62829|PPM1A_BOVIN Protein phosphatase 1A OS=Bos taurus OX=9913 GN=PPM1A PE=2 SV=1;tr|A0A3Q1MBU1|A0A3Q1MBU1_BOVIN Protein phosphatase 1A OS=Bos taurus OX=9913 GN=PPM1A PE=3 SV=1;tr|A0A3Q1LM49|A0A3Q1LM49_BOVIN Protein phosphatase 1A OS=Bos taurus OX=9913	0	7203000	0	0	0	0	0	0	0	0	0	0	0	0	0	Healthy group
Q3MHR3	sp|Q3MHR3|DYL2_BOVIN Dynein light chain 2, cytoplasmic OS=Bos taurus OX=9913 GN=DYNLL2 PE=3 SV=1;tr|E1B7A3|E1B7A3_BOVIN Dynein light chain OS=Bos taurus OX=9913 GN=LOC101906513 PE=3 SV=3;tr|G3MX54|G3MX54_BOVIN Dynein light chain OS=Bos taurus OX=9913 PE=3	0	0	0	0	6958200	0	0	0	0	0	0	0	0	0	0	Healthy group
Q32LM2	sp|Q32LM2|SGTA_BOVIN Small glutamine-rich tetratricopeptide repeat-containing protein alpha OS=Bos taurus OX=9913 GN=SGTA PE=2 SV=1;tr|A0A3Q1MB35|A0A3Q1MB35_BOVIN Small glutamine-rich tetratricopeptide repeat-containing protein alpha OS=Bos taurus OX=9913	6903800	0	0	0	0	0	0	0	0	0	0	0	0	0	0	Healthy group
A0A3Q1MRF4	tr|A0A3Q1MRF4|A0A3Q1MRF4_BOVIN NAD-dependent protein deacetylase OS=Bos taurus OX=9913 GN=SIRT2 PE=3 SV=1;tr|F6QK60|F6QK60_BOVIN NAD-dependent protein deacetylase OS=Bos taurus OX=9913 GN=SIRT2 PE=3 SV=2	0	0	0	6823800	0	0	5347200	0	0	0	0	0	0	0	0
A4FUZ3	tr|A4FUZ3|A4FUZ3_BOVIN Proteasome (Prosome, macropain) 26S subunit, ATPase, 1 OS=Bos taurus OX=9913 GN=PSMC1 PE=1 SV=1;tr|A0A3Q1LUA4|A0A3Q1LUA4_BOVIN Proteasome 26S subunit, ATPase 1 OS=Bos taurus OX=9913 GN=PSMC1 PE=1 SV=1	0	0	0	6769300	0	0	0	0	0	0	0	0	0	0	0	Healthy group
Q0P5A1	sp|Q0P5A1|DCTN3_BOVIN Dynactin subunit 3 OS=Bos taurus OX=9913 GN=DCTN3 PE=2 SV=1	0	0	0	6735300	0	0	0	0	0	0	0	0	0	0	0	Healthy group
A0A3Q1M8Q7	tr|A0A3Q1M8Q7|A0A3Q1M8Q7_BOVIN Extended synaptotagmin 2 OS=Bos taurus OX=9913 GN=ESYT2 PE=1 SV=1;tr|F1MN29|F1MN29_BOVIN Extended synaptotagmin 2 OS=Bos taurus OX=9913 GN=ESYT2 PE=1 SV=3;tr|A0A3Q1LNU8|A0A3Q1LNU8_BOVIN Extended synaptotagmin 2 OS=Bos taurus	6555900	0	0	0	0	0	0	0	0	0	0	0	0	0	0	Healthy group
Q3SYZ6	sp|Q3SYZ6|XYLB_BOVIN Xylulose kinase OS=Bos taurus OX=9913 GN=XYLB PE=2 SV=1;tr|A0A3Q1NGI1|A0A3Q1NGI1_BOVIN Xylulose kinase OS=Bos taurus OX=9913 GN=XYLB PE=1 SV=1;tr|A0A3Q1LRL7|A0A3Q1LRL7_BOVIN Xylulose kinase OS=Bos taurus OX=9913 GN=XYLB PE=1 SV=1;tr|A0	6500500	0	0	0	0	0	0	0	0	0	0	0	0	0	0	Healthy group
Q2YDE4	sp|Q2YDE4|PSA6_BOVIN Proteasome subunit alpha type-6 OS=Bos taurus OX=9913 GN=PSMA6 PE=1 SV=1	6492300	0	0	0	0	0	0	0	0	0	0	0	0	0	0	Healthy group
E1BQ32	tr|E1BQ32|E1BQ32_BOVIN CRK proto-oncogene, adaptor protein OS=Bos taurus OX=9913 GN=CRK PE=4 SV=1	0	0	0	6475800	0	0	0	0	0	0	0	0	0	0	0	Healthy group
A6QPG6	tr|A6QPG6|A6QPG6_BOVIN LANCL2 protein OS=Bos taurus OX=9913 GN=LANCL2 PE=2 SV=1	6393600	0	0	0	0	0	0	0	0	0	0	0	0	0	0	Healthy group
F1MDX5	tr|F1MDX5|F1MDX5_BOVIN Uncharacterized protein OS=Bos taurus OX=9913 PE=3 SV=2;sp|P61284|RL12_BOVIN 60S ribosomal protein L12 OS=Bos taurus OX=9913 GN=RPL12 PE=2 SV=1;tr|G3MZG7|G3MZG7_BOVIN Uncharacterized protein OS=Bos taurus OX=9913 PE=3 SV=1;tr|F1N3R2|	0	0	6388700	0	0	0	0	0	0	0	0	0	0	0	0	Healthy group
Q9N287	sp|Q9N287|DJC12_BOVIN DnaJ homolog subfamily C member 12 OS=Bos taurus OX=9913 GN=DNAJC12 PE=2 SV=1	6339800	0	0	0	0	0	0	0	0	0	0	0	0	0	0	Healthy group
Q3T0X5	sp|Q3T0X5|PSA1_BOVIN Proteasome subunit alpha type-1 OS=Bos taurus OX=9913 GN=PSMA1 PE=1 SV=1	6209600	0	0	0	0	0	0	0	0	0	0	0	0	0	0	Healthy group
Q3ZCK3	sp|Q3ZCK3|BPNT1_BOVIN 3(2),5-bisphosphate nucleotidase 1 OS=Bos taurus OX=9913 GN=BPNT1 PE=2 SV=1;tr|A0A3Q1MCU7|A0A3Q1MCU7_BOVIN 3(2),5-bisphosphate nucleotidase 1 OS=Bos taurus OX=9913 GN=BPNT1 PE=4 SV=1	0	0	0	6018000	0	0	0	0	0	0	0	0	0	0	0	Healthy group
A0A140T850	tr|A0A140T850|A0A140T850_BOVIN Glutathione synthetase OS=Bos taurus OX=9913 GN=GSS PE=3 SV=1;sp|Q5EAC2|GSHB_BOVIN Glutathione synthetase OS=Bos taurus OX=9913 GN=GSS PE=2 SV=1	5979700	0	0	0	0	0	0	0	0	0	0	0	0	0	0	Healthy group
P61085	sp|P61085|UBE2K_BOVIN Ubiquitin-conjugating enzyme E2 K OS=Bos taurus OX=9913 GN=UBE2K PE=1 SV=3	0	0	0	5798200	0	0	0	0	0	0	0	0	0	0	0	Healthy group
G3X8E8	tr|G3X8E8|G3X8E8_BOVIN Oxysterol-binding protein OS=Bos taurus OX=9913 GN=OSBPL10 PE=3 SV=2;tr|F1MFD9|F1MFD9_BOVIN Oxysterol-binding protein OS=Bos taurus OX=9913 GN=OSBPL10 PE=3 SV=3	5753500	0	0	0	0	0	0	0	0	0	0	0	0	0	0	Healthy group
P41541	sp|P41541|USO1_BOVIN General vesicular transport factor p115 OS=Bos taurus OX=9913 GN=USO1 PE=1 SV=1	0	0	0	5735800	0	0	0	0	0	0	0	5072700	0	0	0
A0A3Q1MDG3	tr|A0A3Q1MDG3|A0A3Q1MDG3_BOVIN Glycerol kinase OS=Bos taurus OX=9913 GN=GK PE=3 SV=1;tr|A0A3Q1NJC9|A0A3Q1NJC9_BOVIN Glycerol kinase OS=Bos taurus OX=9913 GN=GK PE=3 SV=1;sp|Q0IID9|GLPK_BOVIN Glycerol kinase OS=Bos taurus OX=9913 GN=GK PE=2 SV=1;tr|A0A3Q1LZ	5622100	0	0	0	0	0	0	7293300	0	0	0	0	0	0	0
A5D7P3	tr|A5D7P3|A5D7P3_BOVIN Platelet-activating factor acetylhydrolase IB subunit alpha OS=Bos taurus OX=9913 GN=PAFAH1B1 PE=2 SV=1;tr|F6QJE8|F6QJE8_BOVIN Platelet-activating factor acetylhydrolase IB subunit alpha OS=Bos taurus OX=9913 GN=PAFAH1B1 PE=3 SV=1;sp	5608500	0	0	0	0	0	0	0	8597400	0	0	0	0	0	0
A0A3Q1MA97	tr|A0A3Q1MA97|A0A3Q1MA97_BOVIN Rho guanine nucleotide exchange factor 16 OS=Bos taurus OX=9913 GN=ARHGEF16 PE=4 SV=1;tr|A7YY32|A7YY32_BOVIN Rho guanine exchange factor (GEF) 16 OS=Bos taurus OX=9913 GN=ARHGEF16 PE=2 SV=1	0	0	5571300	0	0	0	0	0	0	0	0	0	0	0	0	Healthy group
P52175	sp|P52175|NDKA2_BOVIN Nucleoside diphosphate kinase A 2 OS=Bos taurus OX=9913 GN=NME1-2 PE=1 SV=3;sp|P52174|NDKA1_BOVIN Nucleoside diphosphate kinase A 1 OS=Bos taurus OX=9913 GN=NME1-1 PE=1 SV=3	5568700	0	0	0	0	0	0	0	0	0	0	0	0	0	0	Healthy group
A0A3Q1LQK5	tr|A0A3Q1LQK5|A0A3Q1LQK5_BOVIN Dehydrogenase/reductase 1 OS=Bos taurus OX=9913 GN=DHRS1 PE=4 SV=1;tr|Q2KIS4|Q2KIS4_BOVIN Dehydrogenase/reductase (SDR family) member 1 OS=Bos taurus OX=9913 GN=DHRS1 PE=2 SV=1	0	5530300	0	0	0	0	0	0	0	0	0	0	0	0	0	Healthy group
F1MLR4	tr|F1MLR4|F1MLR4_BOVIN Ciliary neurotrophic factor receptor OS=Bos taurus OX=9913 GN=CNTFR PE=4 SV=2;tr|A0A3Q1LQY1|A0A3Q1LQY1_BOVIN Ciliary neurotrophic factor receptor OS=Bos taurus OX=9913 GN=CNTFR PE=4 SV=1	5521400	0	0	0	0	0	0	0	0	0	9918300	6926000	0	0	0
F1MMV6	tr|F1MMV6|F1MMV6_BOVIN Calcium binding protein 39 like OS=Bos taurus OX=9913 GN=CAB39L PE=4 SV=2;tr|A0A3Q1MHF8|A0A3Q1MHF8_BOVIN Calcium binding protein 39 like OS=Bos taurus OX=9913 GN=CAB39L PE=4 SV=1	0	5486800	0	0	0	0	0	0	0	0	0	0	0	0	0	Healthy group
F1MWR7	tr|F1MWR7|F1MWR7_BOVIN Kinesin light chain 4 OS=Bos taurus OX=9913 GN=KLC4 PE=4 SV=3;sp|Q2HJJ0|KLC4_BOVIN Kinesin light chain 4 OS=Bos taurus OX=9913 GN=KLC4 PE=2 SV=2	5450500	0	0	0	0	0	0	4077600	7387700	0	0	0	0	0	0
P31408	sp|P31408|VATB2_BOVIN V-type proton ATPase subunit B, brain isoform OS=Bos taurus OX=9913 GN=ATP6V1B2 PE=1 SV=3	0	0	0	5398100	0	0	0	0	0	0	0	0	0	0	0	Healthy group
P42899	sp|P42899|RLA2_BOVIN 60S acidic ribosomal protein P2 OS=Bos taurus OX=9913 GN=RPLP2 PE=3 SV=1	5265000	0	0	0	0	0	0	0	0	0	0	0	0	0	0	Healthy group
G5E531	tr|G5E531|G5E531_BOVIN T-complex protein 1 subunit alpha OS=Bos taurus OX=9913 GN=TCP1 PE=3 SV=1;sp|Q32L40|TCPA_BOVIN T-complex protein 1 subunit alpha OS=Bos taurus OX=9913 GN=TCP1 PE=1 SV=1	0	0	0	5141400	0	0	0	0	0	0	0	0	0	0	0	Healthy group
Q1JPH6	sp|Q1JPH6|IF4H_BOVIN Eukaryotic translation initiation factor 4H OS=Bos taurus OX=9913 GN=EIF4H PE=2 SV=1;tr|A0A3Q1LN44|A0A3Q1LN44_BOVIN Eukaryotic translation initiation factor 4H OS=Bos taurus OX=9913 GN=EIF4H PE=4 SV=1;tr|G3MXI7|G3MXI7_BOVIN Eukaryotic	0	0	0	5071200	0	0	0	0	0	0	0	0	0	0	0	Healthy group
A0A3Q1LU13	tr|A0A3Q1LU13|A0A3Q1LU13_BOVIN Dihydropteridine reductase OS=Bos taurus OX=9913 GN=QDPR PE=1 SV=1;sp|Q3T0Z7|DHPR_BOVIN Dihydropteridine reductase OS=Bos taurus OX=9913 GN=QDPR PE=2 SV=1	5015000	0	0	0	0	0	0	0	0	0	0	0	0	0	0	Healthy group
A0A3Q1MIA4	tr|A0A3Q1MIA4|A0A3Q1MIA4_BOVIN 26S proteasome non-ATPase regulatory subunit 2 OS=Bos taurus OX=9913 GN=PSMD2 PE=1 SV=1;sp|P56701|PSMD2_BOVIN 26S proteasome non-ATPase regulatory subunit 2 OS=Bos taurus OX=9913 GN=PSMD2 PE=1 SV=2	0	0	0	4848400	0	0	0	0	0	0	0	0	0	0	0	Healthy group
A2VE13	sp|A2VE13|MAL2_BOVIN Protein MAL2 OS=Bos taurus OX=9913 GN=MAL2 PE=1 SV=1	0	0	0	0	4813300	0	0	0	0	0	0	0	0	0	0	Healthy group
A0A3Q1M315	tr|A0A3Q1M315|A0A3Q1M315_BOVIN Uncharacterized protein OS=Bos taurus OX=9913 GN=LOC790886 PE=4 SV=1	0	0	0	0	4671000	0	0	0	0	0	0	0	0	0	0	Healthy group
A0A3Q1NE99	tr|A0A3Q1NE99|A0A3Q1NE99_BOVIN Kinesin family member 13B OS=Bos taurus OX=9913 GN=KIF13B PE=3 SV=1;tr|A0A3Q1NIA2|A0A3Q1NIA2_BOVIN Kinesin family member 13B OS=Bos taurus OX=9913 GN=KIF13B PE=3 SV=1;tr|A0A3Q1LUE5|A0A3Q1LUE5_BOVIN Kinesin family member 13B O	0	0	0	4649300	0	0	0	0	0	0	0	0	0	0	0	Healthy group
A0A3Q1MV99	tr|A0A3Q1MV99|A0A3Q1MV99_BOVIN Uncharacterized protein OS=Bos taurus OX=9913 GN=RABGAP1 PE=4 SV=1;tr|A0A3Q1MIP8|A0A3Q1MIP8_BOVIN Uncharacterized protein OS=Bos taurus OX=9913 GN=RABGAP1 PE=4 SV=1;tr|A0A3Q1LIH2|A0A3Q1LIH2_BOVIN Uncharacterized protein OS=Bo	0	4600100	0	0	0	0	0	0	0	0	0	0	0	0	0	Healthy group
A0A3Q1MBD4	tr|A0A3Q1MBD4|A0A3Q1MBD4_BOVIN Myosin light chain 3 OS=Bos taurus OX=9913 GN=MYL3 PE=4 SV=1;sp|A0JNJ5|MYL1_BOVIN Myosin light chain 1/3, skeletal muscle isoform OS=Bos taurus OX=9913 GN=MYL1 PE=2 SV=1;sp|P85100|MYL3_BOVIN Myosin light chain 3 OS=Bos taurus	0	0	0	0	4580200	0	0	0	0	0	0	0	0	0	0	Healthy group
Q2KJ44	sp|Q2KJ44|PTPA_BOVIN Serine/threonine-protein phosphatase 2A activator OS=Bos taurus OX=9913 GN=PTPA PE=2 SV=1;tr|A0A3Q1LL25|A0A3Q1LL25_BOVIN Serine/threonine-protein phosphatase 2A activator OS=Bos taurus OX=9913 GN=PTPA PE=3 SV=1	0	0	0	0	4556500	0	0	0	0	0	0	0	0	0	0	Healthy group
A0A3Q1MK32	tr|A0A3Q1MK32|A0A3Q1MK32_BOVIN Ubiquitin-conjugating enzyme E2 L3 OS=Bos taurus OX=9913 GN=UBE2L3 PE=1 SV=1;sp|Q3MHP1|UB2L3_BOVIN Ubiquitin-conjugating enzyme E2 L3 OS=Bos taurus OX=9913 GN=UBE2L3 PE=2 SV=1	0	0	0	4332700	0	0	0	0	0	0	0	0	0	0	0	Healthy group
A6H7F6	sp|A6H7F6|GLP3L_BOVIN Golgi phosphoprotein 3-like OS=Bos taurus OX=9913 GN=GOLPH3L PE=2 SV=1	4228100	0	0	0	0	0	0	0	0	0	0	0	0	0	0	Healthy group
A0A3Q1M913	tr|A0A3Q1M913|A0A3Q1M913_BOVIN Phosphoribosylformylglycinamidine synthase OS=Bos taurus OX=9913 GN=PFAS PE=3 SV=1;tr|F1N4K1|F1N4K1_BOVIN Phosphoribosylformylglycinamidine synthase OS=Bos taurus OX=9913 GN=PFAS PE=3 SV=3	0	0	0	4057800	0	0	0	0	0	0	0	0	0	0	0	Healthy group
A0A3Q1MG37	tr|A0A3Q1MG37|A0A3Q1MG37_BOVIN Ras association domain family member 4 OS=Bos taurus OX=9913 GN=RASSF4 PE=1 SV=1;tr|A0A3Q1MQY5|A0A3Q1MQY5_BOVIN Ras association domain family member 4 OS=Bos taurus OX=9913 GN=RASSF4 PE=1 SV=1;tr|F1N7G1|F1N7G1_BOVIN Ras assoc	3984900	0	0	0	0	0	0	0	8032900	0	0	0	0	0	0
A7MBJ1	sp|A7MBJ1|MTURN_BOVIN Maturin OS=Bos taurus OX=9913 GN=MTURN PE=2 SV=1;tr|A0A3Q1M847|A0A3Q1M847_BOVIN Maturin OS=Bos taurus OX=9913 GN=MTURN PE=4 SV=1	0	3982400	0	0	0	0	0	0	0	0	0	0	0	0	0	Healthy group
A7YY37	tr|A7YY37|A7YY37_BOVIN EPB41L4A protein OS=Bos taurus OX=9913 GN=EPB41L4A PE=2 SV=1;tr|A0A3Q1LZN1|A0A3Q1LZN1_BOVIN Erythrocyte membrane protein band 4.1 like 4A OS=Bos taurus OX=9913 GN=EPB41L4A PE=4 SV=1;tr|A0A3Q1M990|A0A3Q1M990_BOVIN Erythrocyte membrane	0	0	3969600	0	0	0	0	0	0	0	0	0	0	0	0	Healthy group
P53619	sp|P53619|COPD_BOVIN Coatomer subunit delta OS=Bos taurus OX=9913 GN=ARCN1 PE=1 SV=1	0	3899300	0	0	0	0	0	0	0	0	0	0	0	0	0	Healthy group
E1BPW1	tr|E1BPW1|E1BPW1_BOVIN Oxysterol-binding protein OS=Bos taurus OX=9913 GN=OSBP PE=3 SV=3	3817600	0	0	0	0	0	0	0	0	0	0	0	0	0	0	Healthy group
G3N016	tr|G3N016|G3N016_BOVIN CRK like proto-oncogene, adaptor protein OS=Bos taurus OX=9913 GN=CRKL PE=4 SV=2	0	0	0	3793200	0	0	0	0	0	0	0	0	0	0	0	Healthy group
A0A3Q1NB30	tr|A0A3Q1NB30|A0A3Q1NB30_BOVIN LPS responsive beige-like anchor protein OS=Bos taurus OX=9913 GN=LRBA PE=4 SV=1;tr|A0A3Q1LTX7|A0A3Q1LTX7_BOVIN LPS responsive beige-like anchor protein OS=Bos taurus OX=9913 GN=LRBA PE=4 SV=1;tr|A0A3Q1MN10|A0A3Q1MN10_BOVIN L	0	0	0	3524100	0	0	0	0	0	0	0	0	0	0	0	Healthy group
Q5E9K3	sp|Q5E9K3|PNPO_BOVIN Pyridoxine-5-phosphate oxidase OS=Bos taurus OX=9913 GN=PNPO PE=2 SV=1	0	0	0	3496000	0	0	0	0	0	0	0	0	0	0	0	Healthy group
A0A3Q1LQT4	tr|A0A3Q1LQT4|A0A3Q1LQT4_BOVIN Dynactin subunit 1 OS=Bos taurus OX=9913 GN=DCTN1 PE=1 SV=1;tr|F1MIC9|F1MIC9_BOVIN Dynactin subunit 1 OS=Bos taurus OX=9913 GN=DCTN1 PE=1 SV=1;tr|A0A3Q1LJA4|A0A3Q1LJA4_BOVIN Dynactin subunit 1 OS=Bos taurus OX=9913 GN=DCTN1 P	3475400	0	0	0	0	0	0	0	0	0	0	0	0	0	0	Healthy group
A0A3Q1LH04	tr|A0A3Q1LH04|A0A3Q1LH04_BOVIN Nectin cell adhesion molecule 3 OS=Bos taurus OX=9913 GN=NECTIN3 PE=4 SV=1	0	0	0	0	3455000	0	0	0	0	0	0	0	0	0	0	Healthy group
A0A3Q1LFC5	tr|A0A3Q1LFC5|A0A3Q1LFC5_BOVIN Calnexin OS=Bos taurus OX=9913 GN=CANX PE=1 SV=1;tr|A7Z066|A7Z066_BOVIN Calnexin OS=Bos taurus OX=9913 GN=CANX PE=1 SV=1	3445800	0	0	0	0	0	0	0	0	0	0	0	0	0	0	Healthy group
Q3SYU8	tr|Q3SYU8|Q3SYU8_BOVIN TPD52 like 2 OS=Bos taurus OX=9913 GN=TPD52L2 PE=2 SV=1;tr|G3MWH1|G3MWH1_BOVIN TPD52 like 2 OS=Bos taurus OX=9913 GN=TPD52L2 PE=4 SV=1;tr|A0A3Q1MQD7|A0A3Q1MQD7_BOVIN TPD52 like 2 OS=Bos taurus OX=9913 GN=TPD52L2 PE=4 SV=1	3441100	0	0	0	0	0	0	0	0	0	0	0	0	0	0	Healthy group
F1N0W1	tr|F1N0W1|F1N0W1_BOVIN Uncharacterized protein OS=Bos taurus OX=9913 GN=DIAPH1 PE=1 SV=3;tr|A0A3Q1LUD9|A0A3Q1LUD9_BOVIN Uncharacterized protein OS=Bos taurus OX=9913 GN=DIAPH1 PE=1 SV=1	3285600	0	0	0	0	0	0	0	0	0	0	0	0	0	0	Healthy group
Q0VD53	sp|Q0VD53|VP26A_BOVIN Vacuolar protein sorting-associated protein 26A OS=Bos taurus OX=9913 GN=VPS26A PE=2 SV=1	0	3246500	0	0	0	0	0	0	0	0	0	0	0	0	0	Healthy group
A0JN98	tr|A0JN98|A0JN98_BOVIN ERBB receptor feedback inhibitor 1 OS=Bos taurus OX=9913 GN=ERRFI1 PE=2 SV=1	0	3151900	0	0	0	0	0	0	0	0	0	0	0	0	0	Healthy group
F1MUZ8	tr|F1MUZ8|F1MUZ8_BOVIN Aspartoacylase OS=Bos taurus OX=9913 GN=ASPA PE=3 SV=1;sp|P46446|ACY2_BOVIN Aspartoacylase OS=Bos taurus OX=9913 GN=ASPA PE=1 SV=1	3109000	0	0	0	0	0	0	0	0	0	0	0	0	0	0	Healthy group
A0A3Q1M1K1	tr|A0A3Q1M1K1|A0A3Q1M1K1_BOVIN Asparagine--tRNA ligase, cytoplasmic OS=Bos taurus OX=9913 GN=NARS PE=4 SV=1;tr|F1MKH6|F1MKH6_BOVIN Asparagine--tRNA ligase, cytoplasmic OS=Bos taurus OX=9913 GN=NARS PE=4 SV=1;sp|Q2KJG3|SYNC_BOVIN Asparagine--tRNA ligase, cy	0	0	0	0	3076400	0	0	0	0	0	0	0	0	0	0	Healthy group
P63243	sp|P63243|RACK1_BOVIN Receptor of activated protein C kinase 1 OS=Bos taurus OX=9913 GN=RACK1 PE=2 SV=3;tr|A0A3Q1M0K2|A0A3Q1M0K2_BOVIN Receptor of-activated protein C kinase 1 OS=Bos taurus OX=9913 GN=RACK1 PE=1 SV=1	3006000	0	0	0	0	0	0	0	0	0	0	0	0	0	0	Healthy group
F1MQV7	tr|F1MQV7|F1MQV7_BOVIN Non-specific serine/threonine protein kinase OS=Bos taurus OX=9913 GN=PRKAA2 PE=4 SV=2;tr|A8E649|A8E649_BOVIN Non-specific serine/threonine protein kinase OS=Bos taurus OX=9913 GN=PRKAA1 PE=2 SV=1;tr|F1MBG5|F1MBG5_BOVIN Non-specific	0	0	0	0	2983800	0	0	0	0	0	0	0	0	0	0	Healthy group
Q59A32	sp|Q59A32|PUR2_BOVIN Trifunctional purine biosynthetic protein adenosine-3 OS=Bos taurus OX=9913 GN=GART PE=2 SV=1	2862400	0	0	0	0	0	0	0	5806100	0	0	0	0	0	0
A0A452DJM0	tr|A0A452DJM0|A0A452DJM0_BOVIN 60S ribosomal protein L23a OS=Bos taurus OX=9913 GN=RPL23A PE=3 SV=1;tr|E1B983|E1B983_BOVIN Ribosomal_L23eN domain-containing protein OS=Bos taurus OX=9913 PE=3 SV=3;sp|Q24JY1|RL23A_BOVIN 60S ribosomal protein L23a OS=Bos tau	2819200	0	0	0	0	0	0	0	0	0	0	0	0	0	0	Healthy group
Q3T087	sp|Q3T087|RL11_BOVIN 60S ribosomal protein L11 OS=Bos taurus OX=9913 GN=RPL11 PE=2 SV=3;tr|A0A3Q1N8F8|A0A3Q1N8F8_BOVIN 60S ribosomal protein L11 OS=Bos taurus OX=9913 GN=RPL11 PE=3 SV=1;tr|A0A452DIZ2|A0A452DIZ2_BOVIN 60S ribosomal protein L11 OS=Bos taurus	0	0	2782900	0	0	0	0	0	0	0	0	0	0	0	0	Healthy group
A0A3Q1MMT0	tr|A0A3Q1MMT0|A0A3Q1MMT0_BOVIN Aldo_ket_red domain-containing protein OS=Bos taurus OX=9913 GN=AKR7A2 PE=1 SV=1;tr|A0A3Q1NB93|A0A3Q1NB93_BOVIN Aldo_ket_red domain-containing protein OS=Bos taurus OX=9913 GN=LOC788425 PE=4 SV=1;tr|F1N6I4|F1N6I4_BOVIN Aldo_k	2773400	0	0	0	0	0	0	0	0	0	0	0	0	0	0	Healthy group
A0A3Q1N3K4	tr|A0A3Q1N3K4|A0A3Q1N3K4_BOVIN Target of myb1 membrane trafficking protein OS=Bos taurus OX=9913 GN=TOM1 PE=3 SV=1;tr|Q5BIP4|Q5BIP4_BOVIN Target of myb1 OS=Bos taurus OX=9913 GN=TOM1 PE=2 SV=1;tr|A0A3Q1MAL1|A0A3Q1MAL1_BOVIN Target of myb1 membrane traffick	0	0	0	2677600	0	0	0	0	0	0	0	0	0	0	0	Healthy group
Q0P5I9	tr|Q0P5I9|Q0P5I9_BOVIN C-X-C motif chemokine ligand 12 OS=Bos taurus OX=9913 GN=CXCL12 PE=2 SV=1;tr|A0A3Q1M5N8|A0A3Q1M5N8_BOVIN C-X-C motif chemokine ligand 12 OS=Bos taurus OX=9913 GN=CXCL12 PE=3 SV=1;tr|A0A3Q1LKC4|A0A3Q1LKC4_BOVIN C-X-C motif chemokine l	0	0	0	2659700	0	0	0	0	0	0	0	0	0	0	0	Healthy group
Q58DT1	sp|Q58DT1|RL7_BOVIN 60S ribosomal protein L7 OS=Bos taurus OX=9913 GN=RPL7 PE=2 SV=1;tr|E1BLQ8|E1BLQ8_BOVIN Uncharacterized protein OS=Bos taurus OX=9913 PE=4 SV=2;tr|A0A3Q1LP69|A0A3Q1LP69_BOVIN Uncharacterized protein OS=Bos taurus OX=9913 PE=4 SV=1;tr|F1	0	0	0	2514600	0	0	0	0	0	0	0	0	0	0	0	Healthy group
A0A3Q1LVE7	tr|A0A3Q1LVE7|A0A3Q1LVE7_BOVIN Polyadenylate-binding protein OS=Bos taurus OX=9913 GN=PABPC1 PE=1 SV=1;sp|P61286|PABP1_BOVIN Polyadenylate-binding protein 1 OS=Bos taurus OX=9913 GN=PABPC1 PE=2 SV=1;tr|A4IFC3|A4IFC3_BOVIN Polyadenylate-binding protein OS=B	0	0	0	2348000	0	0	0	0	0	0	0	0	0	0	0	Healthy group
A6H7D4	tr|A6H7D4|A6H7D4_BOVIN 1-acylglycerol-3-phosphate O-acyltransferase 6 (Lysophosphatidic acid acyltransferase, zeta) OS=Bos taurus OX=9913 GN=AGPAT6 PE=2 SV=1;sp|A3FPG8|GPAT4_BOVIN Glycerol-3-phosphate acyltransferase 4 OS=Bos taurus OX=9913 GN=GPAT4 PE=3 S	0	0	0	2171500	0	0	0	0	0	0	0	0	0	0	0	Healthy group
Q5E9F9	sp|Q5E9F9|PRS7_BOVIN 26S proteasome regulatory subunit 7 OS=Bos taurus OX=9913 GN=PSMC2 PE=2 SV=3	0	2140800	0	0	0	0	0	0	0	0	0	0	0	0	0	Healthy group
A2VE20	tr|A2VE20|A2VE20_BOVIN UBE2G1 protein OS=Bos taurus OX=9913 GN=UBE2G1 PE=2 SV=1	0	0	0	2000500	0	0	0	0	0	0	0	0	0	0	0	Healthy group
A0A3Q1MCX8	tr|A0A3Q1MCX8|A0A3Q1MCX8_BOVIN Shootin 1 OS=Bos taurus OX=9913 GN=SHTN1 PE=1 SV=1;tr|F1MUA7|F1MUA7_BOVIN Shootin 1 OS=Bos taurus OX=9913 GN=SHTN1 PE=1 SV=3	1968100	0	0	0	0	0	0	0	0	0	0	0	0	0	0	Healthy group
Q58DD3	tr|Q58DD3|Q58DD3_BOVIN DnaJ (Hsp40) homolog, subfamily B, member 2 OS=Bos taurus OX=9913 GN=DNAJB2 PE=2 SV=1;tr|A0A3Q1MZJ6|A0A3Q1MZJ6_BOVIN DnaJ heat shock protein family (Hsp40) member B2 OS=Bos taurus OX=9913 GN=DNAJB2 PE=4 SV=1	0	0	0	0	1946800	0	0	0	0	0	0	0	0	0	0	Healthy group
Q17QH2	tr|Q17QH2|Q17QH2_BOVIN MAP2K2 protein OS=Bos taurus OX=9913 GN=MAP2K2 PE=2 SV=1;tr|A0A3S5ZPX3|A0A3S5ZPX3_BOVIN Mitogen-activated protein kinase kinase 2 OS=Bos taurus OX=9913 GN=MAP2K2 PE=3 SV=1	0	0	0	1915700	0	0	0	0	0	0	0	0	0	0	0	Healthy group
A5PKG2	tr|A5PKG2|A5PKG2_BOVIN PAIP1 protein OS=Bos taurus OX=9913 GN=PAIP1 PE=2 SV=1	0	1888700	0	0	0	0	0	0	0	0	0	0	0	0	0	Healthy group
Q0III9	sp|Q0III9|ACTN3_BOVIN Alpha-actinin-3 OS=Bos taurus OX=9913 GN=ACTN3 PE=2 SV=1;tr|A0A3Q1M2X5|A0A3Q1M2X5_BOVIN Alpha-actinin-3 OS=Bos taurus OX=9913 GN=ACTN3 PE=4 SV=1	1880900	0	0	0	0	0	0	0	0	0	0	0	0	0	0	Healthy group
A0A3Q1LX06	tr|A0A3Q1LX06|A0A3Q1LX06_BOVIN Calcium/calmodulin-dependent protein kinase type II subunit delta OS=Bos taurus OX=9913 GN=CAMK2D PE=1 SV=1;tr|A0A3Q1M9V1|A0A3Q1M9V1_BOVIN Calcium/calmodulin-dependent protein kinase type II subunit delta OS=Bos taurus OX=991	1807300	0	0	0	0	0	0	0	0	0	0	0	0	0	0	Healthy group
A0A3Q1LPF4	tr|A0A3Q1LPF4|A0A3Q1LPF4_BOVIN Uroporphyrinogen decarboxylase OS=Bos taurus OX=9913 GN=UROD PE=4 SV=1;tr|E1BEX4|E1BEX4_BOVIN Uroporphyrinogen decarboxylase OS=Bos taurus OX=9913 GN=UROD PE=3 SV=1	0	0	0	1804800	0	0	0	0	0	0	0	0	0	0	0	Healthy group
A1A4L7	tr|A1A4L7|A1A4L7_BOVIN Glutathione S-transferase Mu 1 OS=Bos taurus OX=9913 GN=GSTM4 PE=2 SV=1	0	0	0	1799600	0	0	0	0	0	0	0	0	0	0	0	Healthy group
F1MES6	tr|F1MES6|F1MES6_BOVIN UBX domain-containing protein 6 OS=Bos taurus OX=9913 GN=UBXN6 PE=4 SV=1;sp|Q2KIJ6|UBXN6_BOVIN UBX domain-containing protein 6 OS=Bos taurus OX=9913 GN=UBXN6 PE=2 SV=1	1699900	0	0	0	0	0	0	0	0	0	0	0	0	0	0	Healthy group
A5PKM1	tr|A5PKM1|A5PKM1_BOVIN ZNRF2 protein OS=Bos taurus OX=9913 GN=ZNRF2 PE=2 SV=1;tr|A0A3Q1MR82|A0A3Q1MR82_BOVIN Zinc and ring finger 2 OS=Bos taurus OX=9913 GN=ZNRF2 PE=4 SV=1	0	0	0	0	1677400	0	0	0	0	0	0	0	0	0	0	Healthy group
A0A3Q1LP49	tr|A0A3Q1LP49|A0A3Q1LP49_BOVIN Oxysterol-binding protein OS=Bos taurus OX=9913 GN=OSBPL9 PE=3 SV=1;tr|A0A3Q1MKV7|A0A3Q1MKV7_BOVIN Oxysterol-binding protein OS=Bos taurus OX=9913 GN=OSBPL9 PE=3 SV=1;tr|Q0P5N3|Q0P5N3_BOVIN Oxysterol-binding protein OS=Bos ta	1614800	0	0	0	0	0	0	0	0	0	0	0	0	0	0	Healthy group
A0A3Q1MU45	tr|A0A3Q1MU45|A0A3Q1MU45_BOVIN Y-box-binding protein 1 OS=Bos taurus OX=9913 GN=YBX1 PE=1 SV=1;sp|P67808|YBOX1_BOVIN Y-box-binding protein 1 OS=Bos taurus OX=9913 GN=YBX1 PE=2 SV=3	0	1593000	0	0	0	0	0	0	0	0	0	0	0	0	0	Healthy group
F1MS56	tr|F1MS56|F1MS56_BOVIN Phosphoacetylglucosamine mutase OS=Bos taurus OX=9913 GN=PGM3 PE=3 SV=1;tr|A0A3Q1LP83|A0A3Q1LP83_BOVIN Phosphoacetylglucosamine mutase OS=Bos taurus OX=9913 GN=PGM3 PE=3 SV=1	1592500	0	0	0	0	0	0	0	0	0	0	0	0	0	0	Healthy group
Q17QP9	tr|Q17QP9|Q17QP9_BOVIN Proteasome (Prosome, macropain) 26S subunit, non-ATPase, 14 OS=Bos taurus OX=9913 GN=PSMD14 PE=1 SV=1	0	0	0	1505700	0	0	0	0	0	0	0	0	0	0	0	Healthy group
Q58DU7	sp|Q58DU7|SH3L1_BOVIN SH3 domain-binding glutamic acid-rich-like protein OS=Bos taurus OX=9913 GN=SH3BGRL PE=3 SV=1	0	0	0	1494300	0	0	0	0	0	0	0	0	0	0	0	Healthy group
Q58DC0	sp|Q58DC0|CPPED_BOVIN Serine/threonine-protein phosphatase CPPED1 OS=Bos taurus OX=9913 GN=CPPED1 PE=2 SV=1;tr|A0A140T860|A0A140T860_BOVIN Serine/threonine-protein phosphatase CPPED1 OS=Bos taurus OX=9913 GN=CPPED1 PE=4 SV=1;tr|A0A3Q1MPJ7|A0A3Q1MPJ7_BOVIN	1488000	0	0	0	0	0	0	0	0	0	0	0	0	0	0	Healthy group
P00515	sp|P00515|KAP2_BOVIN cAMP-dependent protein kinase type II-alpha regulatory subunit OS=Bos taurus OX=9913 GN=PRKAR2A PE=1 SV=2	0	0	1474600	0	0	0	0	0	0	0	0	0	0	0	0	Healthy group
A0A3Q1MFM6	tr|A0A3Q1MFM6|A0A3Q1MFM6_BOVIN Uncharacterized protein OS=Bos taurus OX=9913 GN=LOC784541 PE=4 SV=1;tr|A0A3Q1LYF9|A0A3Q1LYF9_BOVIN Uncharacterized protein OS=Bos taurus OX=9913 GN=LOC784541 PE=4 SV=1;tr|A0A3Q1MCJ6|A0A3Q1MCJ6_BOVIN TNFR-Cys domain-containin	0	1431700	0	0	0	0	0	0	0	0	0	0	0	0	0	Healthy group
Q148D3	tr|Q148D3|Q148D3_BOVIN Fumarate hydratase OS=Bos taurus OX=9913 GN=FH PE=1 SV=1;tr|A0A3Q1MSL5|A0A3Q1MSL5_BOVIN Fumarate hydratase OS=Bos taurus OX=9913 GN=FH PE=1 SV=1	0	0	0	1402700	0	0	0	0	0	0	0	0	0	0	0	Healthy group
A0A3Q1MAC0	tr|A0A3Q1MAC0|A0A3Q1MAC0_BOVIN Formin binding protein 1 like OS=Bos taurus OX=9913 GN=FNBP1L PE=4 SV=1;tr|A0A3Q1M7B9|A0A3Q1M7B9_BOVIN Formin binding protein 1 like OS=Bos taurus OX=9913 GN=FNBP1L PE=4 SV=1;tr|F1MSM9|F1MSM9_BOVIN Formin binding protein 1 li	0	0	0	1371000	0	0	0	0	0	0	0	0	0	0	0	Healthy group
E1BIP8	tr|E1BIP8|E1BIP8_BOVIN Serpin family B member 13 OS=Bos taurus OX=9913 GN=SERPINB13 PE=3 SV=2	0	0	0	0	1304000	0	0	0	0	0	0	0	0	0	0	Healthy group
E1BG08	tr|E1BG08|E1BG08_BOVIN Axin interactor, dorsalization associated OS=Bos taurus OX=9913 GN=AIDA PE=4 SV=1	1148600	0	0	0	0	0	0	0	0	0	0	0	0	0	0	Healthy group
A0A3Q1M1X4	tr|A0A3Q1M1X4|A0A3Q1M1X4_BOVIN Tenascin C OS=Bos taurus OX=9913 GN=TNC PE=4 SV=1;tr|A0A3Q1LTF1|A0A3Q1LTF1_BOVIN Tenascin C OS=Bos taurus OX=9913 GN=TNC PE=4 SV=1;tr|F1MRZ5|F1MRZ5_BOVIN Tenascin C OS=Bos taurus OX=9913 GN=TNC PE=4 SV=1;tr|A0A3Q1LU83|A0A3Q1L	1121100	0	0	0	0	0	0	0	0	0	0	0	0	0	0	Healthy group
Q3T0W4	sp|Q3T0W4|PP1R7_BOVIN Protein phosphatase 1 regulatory subunit 7 OS=Bos taurus OX=9913 GN=PPP1R7 PE=1 SV=1	1064300	0	0	0	0	0	0	0	0	0	0	0	0	0	0	Healthy group
P58073	sp|P58073|PTHR_BOVIN Parathyroid hormone-related protein OS=Bos taurus OX=9913 GN=PTHLH PE=2 SV=1	0	988330	0	0	0	0	0	0	0	0	0	0	0	0	0	Healthy group
A0A3Q1NNP7	tr|A0A3Q1NNP7|A0A3Q1NNP7_BOVIN Rho GTPase activating protein 26 OS=Bos taurus OX=9913 GN=ARHGAP26 PE=4 SV=1;tr|A0A3Q1MHY4|A0A3Q1MHY4_BOVIN Rho GTPase activating protein 26 OS=Bos taurus OX=9913 GN=ARHGAP26 PE=4 SV=1;tr|E1BNB7|E1BNB7_BOVIN Rho GTPase activa	0	0	0	0	987060	0	0	0	0	0	0	0	0	0	0	Healthy group
Q5E966	sp|Q5E966|EIF3I_BOVIN Eukaryotic translation initiation factor 3 subunit I OS=Bos taurus OX=9913 GN=EIF3I PE=2 SV=1	0	972020	0	0	0	0	0	0	0	0	0	0	0	0	0	Healthy group
A0A3Q1MLZ6	tr|A0A3Q1MLZ6|A0A3Q1MLZ6_BOVIN CDC42 binding protein kinase beta OS=Bos taurus OX=9913 GN=CDC42BPB PE=3 SV=1;tr|A0A3Q1MDC2|A0A3Q1MDC2_BOVIN CDC42 binding protein kinase beta OS=Bos taurus OX=9913 GN=CDC42BPB PE=3 SV=1;tr|E1BP72|E1BP72_BOVIN CDC42 binding p	0	0	0	0	833080	0	0	0	0	0	0	0	0	0	0	Healthy group
A0A3Q1NKP5	tr|A0A3Q1NKP5|A0A3Q1NKP5_BOVIN Actin beta like 2 OS=Bos taurus OX=9913 GN=ACTBL2 PE=1 SV=1	0	767780	0	0	0	0	0	0	0	0	0	0	0	0	0	Healthy group
P26884	sp|P26884|FKBP3_BOVIN Peptidyl-prolyl cis-trans isomerase FKBP3 OS=Bos taurus OX=9913 GN=FKBP3 PE=1 SV=2	550850	0	0	0	0	0	0	0	0	0	0	0	0	0	0	Healthy group
A0A3Q1MA03	tr|A0A3Q1MA03|A0A3Q1MA03_BOVIN Importin 4 OS=Bos taurus OX=9913 GN=IPO4 PE=4 SV=1;tr|A4IFB8|A4IFB8_BOVIN IPO4 protein OS=Bos taurus OX=9913 GN=IPO4 PE=2 SV=1;tr|A0A3Q1N3C7|A0A3Q1N3C7_BOVIN Importin 4 OS=Bos taurus OX=9913 GN=IPO4 PE=4 SV=1	380980	0	0	0	0	0	0	0	0	0	0	0	0	0	0	Healthy group
Q2TBU0	sp|Q2TBU0|HPT_BOVIN Haptoglobin OS=Bos taurus OX=9913 GN=HP PE=2 SV=1;tr|A0A3Q1MB98|A0A3Q1MB98_BOVIN Haptoglobin OS=Bos taurus OX=9913 GN=HP PE=3 SV=1;tr|G3X6K8|G3X6K8_BOVIN Haptoglobin OS=Bos taurus OX=9913 GN=HP PE=3 SV=2	0	0	0	0	0	1346400000	3899900000	2736600000	1592500000	14777000000	4188200000	827230000	352740000	1236500000	0
A6QPT4	tr|A6QPT4|A6QPT4_BOVIN MPO protein OS=Bos taurus OX=9913 GN=MPO PE=1 SV=1	0	0	0	0	0	744380000	6640900000	270240000	3364600000	5253900000	1095400000	446340000	74741000	769590000	0
Q29443	;;sp|Q29443|TRFE_BOVIN Serotransferrin OS=Bos taurus OX=9913 GN=TF PE=2 SV=1	0	0	0	0	0	0	719400000	554760000	0	904750000	15286000	0	2308300000	7581900	0
F1MHS5	tr|F1MHS5|F1MHS5_BOVIN Protein S100-A9 OS=Bos taurus OX=9913 GN=S100A9 PE=3 SV=3;sp|P28783|S10A9_BOVIN Protein S100-A9 OS=Bos taurus OX=9913 GN=S100A9 PE=1 SV=3	0	0	0	0	0	332870000	6141900000	736520000	180670000	9239200000	763100000	789920000	156650000	597440000	0
A0A3Q1MSF6	tr|A0A3Q1MSF6|A0A3Q1MSF6_BOVIN Ig-like domain-containing protein OS=Bos taurus OX=9913 PE=4 SV=1;tr|A0A3Q1MNY1|A0A3Q1MNY1_BOVIN Ig-like domain-containing protein OS=Bos taurus OX=9913 PE=4 SV=1	0	0	0	0	0	0	0	902790000	0	0	2259400000	0	0	0	0
P17697	;sp|P17697|CLUS_BOVIN Clusterin OS=Bos taurus OX=9913 GN=CLU PE=1 SV=1	0	0	0	0	0	0	439870000	359410000	0	99756000	70292000	0	1844700000	24098000	0
P28782	sp|P28782|S10A8_BOVIN Protein S100-A8 OS=Bos taurus OX=9913 GN=S100A8 PE=1 SV=2	0	0	0	0	0	582930000	7896700000	346550000	253270000	11187000000	451520000	957340000	71713000	336970000	0
A0A3Q1MT29	tr|A0A3Q1MT29|A0A3Q1MT29_BOVIN Chitinase-3-like protein 1 OS=Bos taurus OX=9913 GN=CHI3L1 PE=4 SV=1;tr|G3X7D2|G3X7D2_BOVIN Chitinase-3-like protein 1 OS=Bos taurus OX=9913 GN=CHI3L1 PE=4 SV=2;sp|P30922|CH3L1_BOVIN Chitinase-3-like protein 1 OS=Bos taurus O	0	0	0	0	0	0	582580000	238930000	9994700	2567600000	111460000	142820000	1130700000	46376000	0
P18892	sp|P18892|BT1A1_BOVIN Butyrophilin subfamily 1 member A1 OS=Bos taurus OX=9913 GN=BTN1A1 PE=1 SV=2	0	0	0	0	0	0	0	0	0	0	0	130960000	857630000	0	0	SM group
P81187	sp|P81187|CFAB_BOVIN Complement factor B OS=Bos taurus OX=9913 GN=CFB PE=1 SV=2;;tr|A0A3Q1LRP5|A0A3Q1LRP5_BOVIN Complement factor B OS=Bos taurus OX=9913 GN=CFB PE=1 SV=1	0	0	0	0	0	0	106880000	56245000	0	270510000	0	0	782240000	0	0
F1N1N6	tr|F1N1N6|F1N1N6_BOVIN Perilipin OS=Bos taurus OX=9913 GN=PLIN2 PE=3 SV=1;tr|F1MHI1|F1MHI1_BOVIN Perilipin OS=Bos taurus OX=9913 GN=PLIN2 PE=3 SV=1	0	0	0	0	0	0	0	0	0	0	0	0	0	754770000	0	SM group
A0A3Q1M3H8	tr|A0A3Q1M3H8|A0A3Q1M3H8_BOVIN Serum amyloid A protein OS=Bos taurus OX=9913 GN=SAA3 PE=3 SV=1	0	0	0	0	0	328690000	1717200000	0	133700000	386800000	193220000	120100000	0	208110000	0
F1N3X4	tr|F1N3X4|F1N3X4_BOVIN Transmembrane protein 135 OS=Bos taurus OX=9913 GN=TMEM135 PE=4 SV=3;sp|Q3ZBE6|TM135_BOVIN Transmembrane protein 135 OS=Bos taurus OX=9913 GN=TMEM135 PE=2 SV=1	0	0	0	0	0	0	580000000	0	0	0	0	230660000	0	253710000	0
P22226	sp|P22226|CTHL1_BOVIN Cathelicidin-1 OS=Bos taurus OX=9913 GN=CATHL1 PE=1 SV=2	0	0	0	0	0	1124600000	4434300000	190830000	472810000	946950000	54953000	122830000	72952000	206040000	0
A0A3Q1LHT7	tr|A0A3Q1LHT7|A0A3Q1LHT7_BOVIN Ribosome binding protein 1 OS=Bos taurus OX=9913 GN=RRBP1 PE=1 SV=1;tr|F1MDC1|F1MDC1_BOVIN Ribosome binding protein 1 OS=Bos taurus OX=9913 GN=RRBP1 PE=1 SV=3	0	0	0	0	0	0	0	0	0	0	0	178130000	246430000	0	0	SM group
Q8SPP7	sp|Q8SPP7|PGRP1_BOVIN Peptidoglycan recognition protein 1 OS=Bos taurus OX=9913 GN=PGLYRP1 PE=1 SV=1	0	0	0	0	0	588340000	1460700000	752080000	237320000	2152800000	54913000	131800000	54476000	162470000	0
P60712	sp|P60712|ACTB_BOVIN Actin, cytoplasmic 1 OS=Bos taurus OX=9913 GN=ACTB PE=1 SV=1	0	0	0	0	0	0	0	0	0	0	0	0	0	0	402380000	SM group
A0A3Q1LPF0	tr|A0A3Q1LPF0|A0A3Q1LPF0_BOVIN Apolipoprotein E OS=Bos taurus OX=9913 GN=APOE PE=3 SV=1;sp|Q03247|APOE_BOVIN Apolipoprotein E OS=Bos taurus OX=9913 GN=APOE PE=1 SV=1;;tr|A0A140T881|A0A140T881_BOVIN Apolipoprotein E OS=Bos taurus OX=9913 GN=APOE PE=3 SV=2;t	0	0	0	0	0	0	73687000	127660000	0	36107000	139940000	5174000	218560000	0	0
P32592	sp|P32592|ITB2_BOVIN Integrin beta-2 OS=Bos taurus OX=9913 GN=ITGB2 PE=1 SV=1;tr|A0A452DIU0|A0A452DIU0_BOVIN Integrin beta OS=Bos taurus OX=9913 GN=ITGB2 PE=1 SV=1;tr|A0A3Q1N0H1|A0A3Q1N0H1_BOVIN Integrin beta OS=Bos taurus OX=9913 GN=ITGB2 PE=1 SV=1;tr|A0A	0	0	0	0	0	367510000	678870000	105120000	114770000	287670000	95072000	104000000	91408000	65263000	0
P79105	sp|P79105|S10AC_BOVIN Protein S100-A12 OS=Bos taurus OX=9913 GN=S100A12 PE=1 SV=3;tr|A0A452DJ46|A0A452DJ46_BOVIN Protein S100 OS=Bos taurus OX=9913 GN=S100A12 PE=1 SV=1	0	0	0	0	0	0	557070000	41989000	0	312990000	173680000	91937000	0	54819000	0
P00974	sp|P00974|BPT1_BOVIN Pancreatic trypsin inhibitor OS=Bos taurus OX=9913 PE=1 SV=2;tr|A6QPK7|A6QPK7_BOVIN PTI protein OS=Bos taurus OX=9913 GN=PTI PE=2 SV=1;tr|A0A3Q1MBE1|A0A3Q1MBE1_BOVIN BPTI/Kunitz inhibitor domain-containing protein OS=Bos taurus OX=9913	0	0	0	0	0	0	0	0	0	0	0	0	0	267630000	0	SM group
P50448	;sp|P50448|F12AI_BOVIN Factor XIIa inhibitor OS=Bos taurus OX=9913 PE=1 SV=1;tr|E1BMJ0|E1BMJ0_BOVIN Serpin family G member 1 OS=Bos taurus OX=9913 GN=SERPING1 PE=3 SV=3	0	0	0	0	0	0	90957000	32562000	0	84094000	0	0	239280000	26372000	0
F1MHQ4	tr|F1MHQ4|F1MHQ4_BOVIN Fatty acid-binding protein, adipocyte OS=Bos taurus OX=9913 GN=FABP4 PE=3 SV=2;sp|P48035|FABP4_BOVIN Fatty acid-binding protein, adipocyte OS=Bos taurus OX=9913 GN=FABP4 PE=2 SV=2	0	0	0	0	0	0	0	54766000	0	0	110100000	49983000	97894000	0	0
A0A0A0MP92	tr|A0A0A0MP92|A0A0A0MP92_BOVIN Serpin A3-7 OS=Bos taurus OX=9913 GN=SERPINA3-7 PE=1 SV=1;sp|A2I7N3|SPA37_BOVIN Serpin A3-7 OS=Bos taurus OX=9913 GN=SERPINA3-7 PE=3 SV=1;	0	0	0	0	0	0	529050000	35865000	0	73725000	21366000	0	221790000	8090000	0
F1MJH1	tr|F1MJH1|F1MJH1_BOVIN Gelsolin OS=Bos taurus OX=9913 GN=GSN PE=4 SV=1;sp|Q3SX14|GELS_BOVIN Gelsolin OS=Bos taurus OX=9913 GN=GSN PE=2 SV=1	0	0	0	0	0	0	38045000	59650000	0	78252000	28190000	0	167790000	13713000	0
A0A3Q1LK49	tr|A0A3Q1LK49|A0A3Q1LK49_BOVIN Inter-alpha-trypsin inhibitor heavy chain H2 OS=Bos taurus OX=9913 GN=ITIH2 PE=1 SV=1;tr|A5D7R6|A5D7R6_BOVIN ITIH2 protein OS=Bos taurus OX=9913 GN=ITIH2 PE=1 SV=1;	0	0	0	0	0	0	0	0	0	74256000	0	0	164810000	0	0
A0A3Q1LW96	tr|A0A3Q1LW96|A0A3Q1LW96_BOVIN Inter-alpha-trypsin inhibitor heavy chain H1 OS=Bos taurus OX=9913 GN=ITIH1 PE=1 SV=1;sp|Q0VCM5|ITIH1_BOVIN Inter-alpha-trypsin inhibitor heavy chain H1 OS=Bos taurus OX=9913 GN=ITIH1 PE=1 SV=1;;tr|A0A3Q1LVM5|A0A3Q1LVM5_BOVIN	0	0	0	0	0	0	33816000	0	0	0	0	0	163920000	0	0
Q5E9B7	sp|Q5E9B7|CLIC1_BOVIN Chloride intracellular channel protein 1 OS=Bos taurus OX=9913 GN=CLIC1 PE=2 SV=3	0	0	0	0	0	73857000	47442000	66157000	53215000	38475000	53561000	0	49594000	56437000	0
A0A3Q1MDK7	tr|A0A3Q1MDK7|A0A3Q1MDK7_BOVIN Histone H2A OS=Bos taurus OX=9913 GN=H2AC10 PE=3 SV=1;tr|A0A3Q1MF62|A0A3Q1MF62_BOVIN Histone H2A OS=Bos taurus OX=9913 GN=H2AC12 PE=3 SV=1;sp|Q3ZBX9|H2AJ_BOVIN Histone H2A.J OS=Bos taurus OX=9913 GN=H2AJ PE=2 SV=1;sp|P0C0S9|H	0	0	0	0	0	223230000	344860000	107720000	0	0	35659000	59419000	61686000	0	0
A0A3Q1MM89	tr|A0A3Q1MM89|A0A3Q1MM89_BOVIN Zinc finger protein 646 OS=Bos taurus OX=9913 GN=ZNF646 PE=4 SV=1	0	0	0	0	0	0	0	0	0	0	0	0	0	147350000	0	SM group
A7MAZ5	sp|A7MAZ5|H13_BOVIN Histone H1.3 OS=Bos taurus OX=9913 GN=H1-3 PE=1 SV=1	0	0	0	0	0	0	0	0	0	0	0	0	0	0	146730000	SM group
A6QLZ0	tr|A6QLZ0|A6QLZ0_BOVIN Galectin OS=Bos taurus OX=9913 GN=LGALS3 PE=1 SV=1	0	0	0	0	0	0	16005000	13414000	0	11772000	82809000	0	59971000	0	0
A0A452DI66	tr|A0A452DI66|A0A452DI66_BOVIN Prothrombin OS=Bos taurus OX=9913 GN=F2 PE=3 SV=1;sp|P00735|THRB_BOVIN Prothrombin OS=Bos taurus OX=9913 GN=F2 PE=1 SV=2;	0	0	0	0	0	32834000	102980000	29486000	0	0	29526000	0	112920000	0	0
P08037	sp|P08037|B4GT1_BOVIN Beta-1,4-galactosyltransferase 1 OS=Bos taurus OX=9913 GN=B4GALT1 PE=1 SV=3	0	0	0	0	0	0	0	0	0	0	0	36939000	32327000	71510000	0	SM group
C4T8B4	tr|C4T8B4|C4T8B4_BOVIN Pentaxin OS=Bos taurus OX=9913 GN=CRP PE=2 SV=1	0	0	0	0	0	0	132760000	0	0	0	136550000	0	0	0	0
Q95121	sp|Q95121|PEDF_BOVIN Pigment epithelium-derived factor OS=Bos taurus OX=9913 GN=SERPINF1 PE=1 SV=1;	0	0	0	0	0	0	0	0	0	24761000	0	0	126820000	0	0
E1BH06	tr|E1BH06|E1BH06_BOVIN Uncharacterized protein OS=Bos taurus OX=9913 GN=C4A PE=1 SV=3;	0	0	0	0	0	0	0	0	0	0	0	0	125370000	0	0	SM group
A0A3Q1MGP1	tr|A0A3Q1MGP1|A0A3Q1MGP1_BOVIN Complement C1r OS=Bos taurus OX=9913 GN=C1R PE=3 SV=1;tr|A5D9E9|A5D9E9_BOVIN Complement C1r OS=Bos taurus OX=9913 GN=C1R PE=2 SV=1	0	0	0	0	0	0	15653000	0	0	0	0	0	121850000	0	0
F1MFW9	tr|F1MFW9|F1MFW9_BOVIN Keratin 24 OS=Bos taurus OX=9913 GN=KRT24 PE=3 SV=3	0	0	0	0	0	0	0	0	0	0	0	0	0	116590000	0	SM group
Q2KI74	sp|Q2KI74|TRADD_BOVIN Tumor necrosis factor receptor type 1-associated DEATH domain protein OS=Bos taurus OX=9913 GN=TRADD PE=2 SV=1	0	0	0	0	0	0	0	0	0	0	0	0	114670000	0	0	SM group
Q9TU03	sp|Q9TU03|GDIR2_BOVIN Rho GDP-dissociation inhibitor 2 OS=Bos taurus OX=9913 GN=ARHGDIB PE=2 SV=3;tr|A0A452DIS6|A0A452DIS6_BOVIN Rho GDP-dissociation inhibitor 2 OS=Bos taurus OX=9913 GN=ARHGDIB PE=4 SV=1	0	0	0	0	0	90814000	161520000	22751000	76505000	117880000	0	113840000	0	0	0
A0A3Q1LMW6	tr|A0A3Q1LMW6|A0A3Q1LMW6_BOVIN SERPIN domain-containing protein OS=Bos taurus OX=9913 GN=LOC107131803 PE=3 SV=1	0	0	0	0	0	0	162940000	53653000	41780000	111800000	0	88861000	0	24221000	0
O46631	sp|O46631|SHPS1_BOVIN Tyrosine-protein phosphatase non-receptor type substrate 1 OS=Bos taurus OX=9913 GN=SIRPA PE=2 SV=1	0	0	0	0	0	0	36350000	28956000	0	28294000	0	50200000	29293000	30362000	0
P02666	;sp|P02666|CASB_BOVIN Beta-casein OS=Bos taurus OX=9913 GN=CSN2 PE=1 SV=2;tr|A0A452DHW7|A0A452DHW7_BOVIN Beta-casein OS=Bos taurus OX=9913 GN=CSN2 PE=1 SV=1	0	0	0	0	0	0	0	214550000	0	116700000	0	0	108010000	0	0
Q0VCX2	sp|Q0VCX2|BIP_BOVIN Endoplasmic reticulum chaperone BiP OS=Bos taurus OX=9913 GN=HSPA5 PE=2 SV=1	0	0	0	0	0	0	23049000	21545000	0	22898000	28609000	11689000	40889000	21484000	0
P11116	sp|P11116|LEG1_BOVIN Galectin-1 OS=Bos taurus OX=9913 GN=LGALS1 PE=1 SV=2	0	0	0	0	0	0	0	0	0	0	102360000	0	0	0	0	SM group
Q3T004	sp|Q3T004|SAMP_BOVIN Serum amyloid P-component OS=Bos taurus OX=9913 GN=APCS PE=2 SV=1	0	0	0	0	0	0	0	0	0	0	100940000	0	0	0	0	SM group
A0A3Q1M1B6	tr|A0A3Q1M1B6|A0A3Q1M1B6_BOVIN CD177 molecule OS=Bos taurus OX=9913 GN=CD177 PE=1 SV=1;tr|E1BF48|E1BF48_BOVIN CD177 molecule OS=Bos taurus OX=9913 GN=CD177 PE=1 SV=3	0	0	0	0	0	0	413590000	0	105650000	150320000	0	88585000	0	0	0
A0A3Q1LTZ6	tr|A0A3Q1LTZ6|A0A3Q1LTZ6_BOVIN L-serine dehydratase/L-threonine deaminase OS=Bos taurus OX=9913 GN=SDS PE=4 SV=1;tr|F1N0R8|F1N0R8_BOVIN L-serine dehydratase/L-threonine deaminase OS=Bos taurus OX=9913 GN=SDS PE=4 SV=2	0	0	0	0	0	44069000	413530000	32628000	73253000	100500000	0	65945000	0	19165000	0
A0A3Q1M1Z1	tr|A0A3Q1M1Z1|A0A3Q1M1Z1_BOVIN Histone H4 OS=Bos taurus OX=9913 PE=3 SV=1;tr|A0A3Q1MDT7|A0A3Q1MDT7_BOVIN Histone H4 OS=Bos taurus OX=9913 PE=3 SV=1;tr|A0A3Q1MJQ1|A0A3Q1MJQ1_BOVIN Histone H4 OS=Bos taurus OX=9913 GN=LOC112445732 PE=3 SV=1;sp|P62803|H4_BOVIN	0	0	0	0	0	268250000	261490000	181540000	0	101430000	0	45798000	0	37216000	0
F1MCZ3	tr|F1MCZ3|F1MCZ3_BOVIN Adseverin OS=Bos taurus OX=9913 GN=SCIN PE=4 SV=3;tr|A2VE17|A2VE17_BOVIN Adseverin OS=Bos taurus OX=9913 GN=SCIN PE=2 SV=1;sp|Q28046|ADSV_BOVIN Adseverin OS=Bos taurus OX=9913 GN=SCIN PE=1 SV=1	0	0	0	0	0	0	0	0	0	0	27861000	0	54354000	0	0	SM group
A0A3Q1M4X6	tr|A0A3Q1M4X6|A0A3Q1M4X6_BOVIN Single-strand selective monofunctional uracil DNA glycosylase OS=Bos taurus OX=9913 GN=SMUG1 PE=4 SV=1	0	0	0	0	0	0	0	0	0	0	0	0	0	79468000	0	SM group
F1N1Z8	tr|F1N1Z8|F1N1Z8_BOVIN Uncharacterized protein OS=Bos taurus OX=9913 GN=LOC104975830 PE=4 SV=3	0	0	0	0	0	29623000	32237000	20070000	16098000	20205000	14737000	7828600	23670000	27344000	0
P00978	sp|P00978|AMBP_BOVIN Protein AMBP OS=Bos taurus OX=9913 GN=AMBP PE=1 SV=2;;tr|F1MMK9|F1MMK9_BOVIN Protein AMBP OS=Bos taurus OX=9913 GN=KIF12 PE=4 SV=3;tr|A0A3Q1MGB8|A0A3Q1MGB8_BOVIN Protein AMBP OS=Bos taurus OX=9913 GN=KIF12 PE=4 SV=1	0	0	0	0	0	0	0	0	0	0	0	0	65144000	0	0	SM group
P21752	sp|P21752|TYB10_BOVIN Thymosin beta-10 OS=Bos taurus OX=9913 GN=TMSB10 PE=1 SV=2;	0	0	0	0	0	0	57454000	0	0	120640000	0	0	0	64953000	0
Q7SIH1	sp|Q7SIH1|A2MG_BOVIN Alpha-2-macroglobulin OS=Bos taurus OX=9913 GN=A2M PE=1 SV=2;	0	0	0	0	0	0	25492000	49838000	0	234330000	19106000	15052000	29482000	0	0
F1MDH3	tr|F1MDH3|F1MDH3_BOVIN Talin 1 OS=Bos taurus OX=9913 GN=TLN1 PE=1 SV=3;tr|A0A3Q1MLQ7|A0A3Q1MLQ7_BOVIN Talin 1 OS=Bos taurus OX=9913 GN=TLN1 PE=1 SV=1	0	0	0	0	0	55950000	86874000	21593000	55327000	38050000	35700000	27290000	0	0	0
G3MW00	tr|G3MW00|G3MW00_BOVIN Uncharacterized protein OS=Bos taurus OX=9913 GN=SECTM1A PE=4 SV=2;tr|A0A3Q1NHT2|A0A3Q1NHT2_BOVIN Uncharacterized protein OS=Bos taurus OX=9913 GN=SECTM1A PE=4 SV=1;tr|A0A3Q1MRI1|A0A3Q1MRI1_BOVIN Uncharacterized protein OS=Bos taurus	0	0	0	0	0	0	0	0	0	0	0	0	55713000	0	0	SM group
Q3MHN2	;sp|Q3MHN2|CO9_BOVIN Complement component C9 OS=Bos taurus OX=9913 GN=C9 PE=2 SV=1;tr|A0A3Q1MU98|A0A3Q1MU98_BOVIN Complement component C9 OS=Bos taurus OX=9913 GN=C9 PE=1 SV=1	0	0	0	0	0	0	38515000	0	0	0	0	0	52752000	0	0
A0A3Q1LWV8	tr|A0A3Q1LWV8|A0A3Q1LWV8_BOVIN Ig-like domain-containing protein OS=Bos taurus OX=9913 PE=1 SV=1;tr|A0A3Q1LUE9|A0A3Q1LUE9_BOVIN Ig-like domain-containing protein OS=Bos taurus OX=9913 PE=1 SV=1	0	0	0	0	0	0	0	39823000	0	0	52279000	0	0	0	0
E1BIE9	tr|E1BIE9|E1BIE9_BOVIN Uncharacterized protein OS=Bos taurus OX=9913 GN=LOC100337457 PE=4 SV=3	0	0	0	0	0	59192000	11835000	40473000	0	0	12423000	15845000	22341000	0	0
Q1JPD9	tr|Q1JPD9|Q1JPD9_BOVIN G protein-coupled receptor class C group 5 member B OS=Bos taurus OX=9913 GN=GPRC5B PE=2 SV=1	0	0	0	0	0	0	0	42875000	0	62965000	12013000	22688000	0	14759000	0
G3X6N3	tr|G3X6N3|G3X6N3_BOVIN Serotransferrin OS=Bos taurus OX=9913 GN=TF PE=1 SV=2	0	0	0	0	0	0	0	0	0	0	0	0	48972000	0	0	SM group
A0A3Q1MA45	tr|A0A3Q1MA45|A0A3Q1MA45_BOVIN Uncharacterized protein OS=Bos taurus OX=9913 PE=4 SV=1;tr|A0A3Q1MGL5|A0A3Q1MGL5_BOVIN Uncharacterized protein OS=Bos taurus OX=9913 PE=4 SV=1;tr|A0A3Q1LWD3|A0A3Q1LWD3_BOVIN Uncharacterized protein OS=Bos taurus OX=9913 PE=4	0	0	0	0	0	0	64298000	0	0	0	0	0	48631000	0	0
A6QPP7	tr|A6QPP7|A6QPP7_BOVIN ELA2 protein OS=Bos taurus OX=9913 GN=ELANE PE=1 SV=1;tr|G3MWP1|G3MWP1_BOVIN Elastase, neutrophil expressed OS=Bos taurus OX=9913 GN=ELANE PE=1 SV=1	0	0	0	0	0	350620000	184900000	17882000	63052000	175780000	30937000	16655000	0	0	0
G3X8C3	tr|G3X8C3|G3X8C3_BOVIN SERPIN domain-containing protein OS=Bos taurus OX=9913 GN=LOC786410 PE=3 SV=1	0	0	0	0	0	0	92677000	18225000	45180000	44699000	0	46526000	0	0	0
P06868	sp|P06868|PLMN_BOVIN Plasminogen OS=Bos taurus OX=9913 GN=PLG PE=1 SV=2;;tr|E1B726|E1B726_BOVIN Plasminogen OS=Bos taurus OX=9913 GN=PLG PE=3 SV=2;tr|A7E350|A7E350_BOVIN PLG protein OS=Bos taurus OX=9913 GN=PLG PE=2 SV=1	0	0	0	0	0	0	32924000	0	0	0	0	0	46044000	0	0
F1MZV2	tr|F1MZV2|F1MZV2_BOVIN Charged multivesicular body protein 5 OS=Bos taurus OX=9913 GN=CHMP5 PE=4 SV=1	0	0	0	0	0	0	0	41316000	37736000	0	0	45095000	0	0	0
A0A3Q1LN98	tr|A0A3Q1LN98|A0A3Q1LN98_BOVIN Cartilage acidic protein 1 OS=Bos taurus OX=9913 GN=CRTAC1 PE=4 SV=1;tr|F1MFI4|F1MFI4_BOVIN Cartilage acidic protein 1 OS=Bos taurus OX=9913 GN=CRTAC1 PE=4 SV=3	0	0	0	0	0	0	0	0	0	0	0	0	43545000	0	0	SM group
Q2KIW9	sp|Q2KIW9|KCY_BOVIN UMP-CMP kinase OS=Bos taurus OX=9913 GN=CMPK1 PE=2 SV=2;tr|A0A452DIX8|A0A452DIX8_BOVIN UMP-CMP kinase OS=Bos taurus OX=9913 GN=CMPK1 PE=3 SV=1	0	0	0	0	0	0	0	18475000	0	0	0	23486000	0	18845000	0
P80724	sp|P80724|BASP1_BOVIN Brain acid soluble protein 1 OS=Bos taurus OX=9913 GN=BASP1 PE=1 SV=3	0	0	0	0	0	119940000	88926000	26403000	42733000	56910000	0	41775000	0	0	0
P34955	sp|P34955|A1AT_BOVIN Alpha-1-antiproteinase OS=Bos taurus OX=9913 GN=SERPINA1 PE=1 SV=1;	0	0	0	0	0	0	40450000	24690000	0	35567000	0	0	41721000	0	0
A0A452DJK3	tr|A0A452DJK3|A0A452DJK3_BOVIN Histone H2B OS=Bos taurus OX=9913 GN=H2BC18 PE=3 SV=1;sp|P62808|H2B1_BOVIN Histone H2B type 1 OS=Bos taurus OX=9913 PE=1 SV=2;sp|Q2M2T1|H2B1K_BOVIN Histone H2B type 1-K OS=Bos taurus OX=9913 GN=H2BC12 PE=1 SV=3;tr|F2Z4E8|F2Z4	0	0	0	0	0	165890000	246510000	0	0	0	0	0	41528000	0	0
A0A3Q1MIY3	tr|A0A3Q1MIY3|A0A3Q1MIY3_BOVIN Calpain small subunit 1 OS=Bos taurus OX=9913 GN=CAPNS1 PE=1 SV=1;sp|P13135|CPNS1_BOVIN Calpain small subunit 1 OS=Bos taurus OX=9913 GN=CAPNS1 PE=2 SV=1;tr|A0A3Q1M8H9|A0A3Q1M8H9_BOVIN Calpain small subunit 1 OS=Bos taurus OX	0	0	0	0	0	0	13648000	15264000	32781000	15548000	9317200	11778000	4783100	15535000	0
Q0IIA3	tr|Q0IIA3|Q0IIA3_BOVIN Sorcin OS=Bos taurus OX=9913 GN=SRI PE=2 SV=1;tr|A0A3Q1M7S5|A0A3Q1M7S5_BOVIN Sorcin OS=Bos taurus OX=9913 GN=SRI PE=4 SV=1;tr|F6QQY9|F6QQY9_BOVIN Sorcin OS=Bos taurus OX=9913 GN=SRI PE=4 SV=1	0	0	0	0	0	172050000	421090000	35034000	101380000	41516000	8245000	32826000	0	0	0
Q9TU25	sp|Q9TU25|RAC2_BOVIN Ras-related C3 botulinum toxin substrate 2 OS=Bos taurus OX=9913 GN=RAC2 PE=2 SV=1	0	0	0	0	0	44932000	35011000	14980000	30905000	0	0	40739000	0	0	0
P21809	sp|P21809|PGS1_BOVIN Biglycan OS=Bos taurus OX=9913 GN=BGN PE=1 SV=3	0	0	0	0	0	0	0	0	0	0	0	0	39158000	0	0	SM group
P81287	sp|P81287|ANXA5_BOVIN Annexin A5 OS=Bos taurus OX=9913 GN=ANXA5 PE=1 SV=3	0	0	0	0	0	0	0	0	0	0	0	0	38572000	0	0	SM group
E1BKM4	tr|E1BKM4|E1BKM4_BOVIN Programmed cell death 6 interacting protein OS=Bos taurus OX=9913 GN=PDCD6IP PE=1 SV=3	0	0	0	0	0	0	188150000	138280000	24182000	299580000	0	0	38135000	0	0
A0A3B0IZF8	tr|A0A3B0IZF8|A0A3B0IZF8_BOVIN Adiponectin B OS=Bos taurus OX=9913 GN=C1QC PE=4 SV=1	0	0	0	0	0	0	0	0	0	0	37599000	0	0	0	0	SM group
Q32LE5	sp|Q32LE5|ASGL1_BOVIN Isoaspartyl peptidase/L-asparaginase OS=Bos taurus OX=9913 GN=ASRGL1 PE=2 SV=1	0	0	0	0	0	0	71137000	22761000	0	42465000	36891000	0	0	0	0
G3MYD9	tr|G3MYD9|G3MYD9_BOVIN Integrin subunit alpha M OS=Bos taurus OX=9913 GN=ITGAM PE=1 SV=1;tr|A0A3Q1NCI2|A0A3Q1NCI2_BOVIN Integrin subunit alpha M OS=Bos taurus OX=9913 GN=ITGAM PE=1 SV=1	0	0	0	0	0	69877000	440070000	11207000	17134000	187760000	0	18512000	18280000	0	0
Q2KIU3	sp|Q2KIU3|HP252_BOVIN Protein HP-25 homolog 2 OS=Bos taurus OX=9913 PE=2 SV=1;	0	0	0	0	0	0	31559000	0	0	0	0	0	36078000	0	0
F1MYC9	tr|F1MYC9|F1MYC9_BOVIN Spectrin beta chain OS=Bos taurus OX=9913 GN=SPTBN1 PE=1 SV=1;tr|A0A3Q1MXU7|A0A3Q1MXU7_BOVIN Spectrin beta chain OS=Bos taurus OX=9913 GN=SPTBN1 PE=1 SV=1;tr|A0A3Q1LUF1|A0A3Q1LUF1_BOVIN Spectrin beta chain OS=Bos taurus OX=9913 GN=SP	0	0	0	0	0	0	0	0	0	0	0	0	35774000	0	0	SM group
A0A3Q1MDM5	tr|A0A3Q1MDM5|A0A3Q1MDM5_BOVIN Sodium/potassium-transporting ATPase subunit alpha OS=Bos taurus OX=9913 GN=ATP1A1 PE=1 SV=1;tr|A0A3Q1MFY4|A0A3Q1MFY4_BOVIN Sodium/potassium-transporting ATPase subunit alpha OS=Bos taurus OX=9913 GN=ATP1A1 PE=1 SV=1;sp|Q08DA	0	0	0	0	0	0	68468000	37484000	0	54113000	32485000	0	0	0	0
Q1RMJ6	sp|Q1RMJ6|RHOC_BOVIN Rho-related GTP-binding protein RhoC OS=Bos taurus OX=9913 GN=RHOC PE=2 SV=1	0	0	0	0	0	0	0	0	0	0	0	0	0	32478000	0	SM group
Q32L63	sp|Q32L63|VTA1_BOVIN Vacuolar protein sorting-associated protein VTA1 homolog OS=Bos taurus OX=9913 GN=VTA1 PE=2 SV=1;tr|F1N318|F1N318_BOVIN Vacuolar protein sorting-associated protein VTA1 homolog OS=Bos taurus OX=9913 GN=VTA1 PE=4 SV=1;tr|A0A3Q1M0D7|A0A3	0	0	0	0	0	0	0	0	0	0	0	31938000	0	0	0	SM group
P80425	sp|P80425|FABPL_BOVIN Fatty acid-binding protein, liver OS=Bos taurus OX=9913 GN=FABP1 PE=1 SV=1	0	0	0	0	0	0	0	0	0	0	31330000	0	0	0	0	SM group
A7MB62	sp|A7MB62|ARP2_BOVIN Actin-related protein 2 OS=Bos taurus OX=9913 GN=ACTR2 PE=1 SV=1;tr|A0A3Q1LXR9|A0A3Q1LXR9_BOVIN Actin-related protein 2 OS=Bos taurus OX=9913 GN=ACTR2 PE=1 SV=1;tr|A0A3Q1M2H2|A0A3Q1M2H2_BOVIN Actin-related protein 2 OS=Bos taurus OX=99	0	0	0	0	0	0	23702000	18702000	35464000	0	18088000	12925000	0	0	0
F1MHH9	tr|F1MHH9|F1MHH9_BOVIN Uncharacterized protein OS=Bos taurus OX=9913 GN=FCGR2B PE=4 SV=3;tr|E1B9L0|E1B9L0_BOVIN Uncharacterized protein OS=Bos taurus OX=9913 GN=FCGR2B PE=4 SV=2;tr|G3N1P1|G3N1P1_BOVIN Uncharacterized protein OS=Bos taurus OX=9913 GN=FCGR2B	0	0	0	0	0	0	0	0	0	0	30237000	0	0	0	0	SM group
F1MVJ8	tr|F1MVJ8|F1MVJ8_BOVIN Olfactomedin 4 OS=Bos taurus OX=9913 GN=OLFM4 PE=4 SV=2	0	0	0	0	0	98929000	150640000	123360000	50142000	151020000	0	0	0	30211000	0
Q3SX33	tr|Q3SX33|Q3SX33_BOVIN Thy-1 cell surface antigen OS=Bos taurus OX=9913 GN=THY1 PE=1 SV=1	0	0	0	0	0	0	83561000	0	53800000	53242000	0	29960000	0	0	0
Q92176	sp|Q92176|COR1A_BOVIN Coronin-1A OS=Bos taurus OX=9913 GN=CORO1A PE=1 SV=3	0	0	0	0	0	0	63844000	21112000	31599000	25231000	15086000	14839000	0	0	0
A0A3Q1MAI4	tr|A0A3Q1MAI4|A0A3Q1MAI4_BOVIN Peroxiredoxin-4 OS=Bos taurus OX=9913 GN=PRDX4 PE=4 SV=1;tr|A0A3Q1LW10|A0A3Q1LW10_BOVIN Peroxiredoxin-4 OS=Bos taurus OX=9913 GN=PRDX4 PE=4 SV=1;tr|A0A452DI43|A0A452DI43_BOVIN Peroxiredoxin-4 OS=Bos taurus OX=9913 GN=PRDX4 PE	0	0	0	0	0	0	0	0	0	0	0	0	0	29128000	0	SM group
Q0P5K3	sp|Q0P5K3|UBE2N_BOVIN Ubiquitin-conjugating enzyme E2 N OS=Bos taurus OX=9913 GN=UBE2N PE=2 SV=1;tr|A0A3Q1MW26|A0A3Q1MW26_BOVIN Ubiquitin-conjugating enzyme E2 N OS=Bos taurus OX=9913 GN=UBE2N PE=1 SV=1;tr|A0A3Q1N9B4|A0A3Q1N9B4_BOVIN Ubiquitin-conjugating	0	0	0	0	0	0	0	0	0	0	0	0	0	0	28454000	SM group
A6H7B0	sp|A6H7B0|PLLP_BOVIN Plasmolipin OS=Bos taurus OX=9913 GN=PLLP PE=2 SV=1	0	0	0	0	0	0	0	0	0	0	0	28199000	0	0	0	SM group
A7MBI9	tr|A7MBI9|A7MBI9_BOVIN SLC11A2 protein OS=Bos taurus OX=9913 GN=SLC11A2 PE=2 SV=1;tr|A0A3Q1MRJ4|A0A3Q1MRJ4_BOVIN Uncharacterized protein OS=Bos taurus OX=9913 GN=SLC11A2 PE=3 SV=1	0	0	0	0	0	0	0	16412000	0	20530000	0	0	27393000	0	0
Q2KIV9	sp|Q2KIV9|C1QB_BOVIN Complement C1q subcomponent subunit B OS=Bos taurus OX=9913 GN=C1QB PE=1 SV=1	0	0	0	0	0	0	0	0	0	0	0	0	27113000	0	0	SM group
A0A452DJS8	tr|A0A452DJS8|A0A452DJS8_BOVIN Tubulin polymerization-promoting protein family member 3 OS=Bos taurus OX=9913 GN=TPPP3 PE=4 SV=1;sp|Q3ZCC8|TPPP3_BOVIN Tubulin polymerization-promoting protein family member 3 OS=Bos taurus OX=9913 GN=TPPP3 PE=1 SV=1	0	0	0	0	0	0	0	0	20749000	0	0	0	0	26977000	0
Q5E9E3	sp|Q5E9E3|C1QA_BOVIN Complement C1q subcomponent subunit A OS=Bos taurus OX=9913 GN=C1QA PE=2 SV=1	0	0	0	0	0	0	0	0	0	0	0	0	26842000	0	0	SM group
A0A3Q1MA31	tr|A0A3Q1MA31|A0A3Q1MA31_BOVIN Inter-alpha-trypsin inhibitor heavy chain H4 OS=Bos taurus OX=9913 GN=ITIH4 PE=4 SV=1;tr|A0A3Q1LZ09|A0A3Q1LZ09_BOVIN Inter-alpha-trypsin inhibitor heavy chain H4 OS=Bos taurus OX=9913 GN=ITIH4 PE=4 SV=1;tr|F1MMD7|F1MMD7_BOVIN	0	0	0	0	0	48147000	201050000	3824900	0	7282500	0	0	26821000	0	0
A0A3Q1MLJ9	tr|A0A3Q1MLJ9|A0A3Q1MLJ9_BOVIN 60S ribosomal protein L13a OS=Bos taurus OX=9913 GN=RPL13A PE=1 SV=1;sp|Q3SZ90|RL13A_BOVIN 60S ribosomal protein L13a OS=Bos taurus OX=9913 GN=RPL13A PE=2 SV=3	0	0	0	0	0	0	0	0	0	0	0	0	0	0	25741000	SM group
F1MTP5	tr|F1MTP5|F1MTP5_BOVIN WD repeat-containing protein 1 OS=Bos taurus OX=9913 GN=WDR1 PE=4 SV=2;sp|Q2KJH4|WDR1_BOVIN WD repeat-containing protein 1 OS=Bos taurus OX=9913 GN=WDR1 PE=2 SV=3	0	0	0	0	0	0	0	0	0	0	14742000	10451000	0	0	0	SM group
Q0VD03	tr|Q0VD03|Q0VD03_BOVIN CD44 antigen OS=Bos taurus OX=9913 GN=CD44 PE=2 SV=1;tr|F1MHC3|F1MHC3_BOVIN CD44 antigen OS=Bos taurus OX=9913 GN=CD44 PE=4 SV=2;tr|A0A3Q1MHE2|A0A3Q1MHE2_BOVIN CD44 antigen OS=Bos taurus OX=9913 GN=CD44 PE=4 SV=1;tr|A0A3Q1M161|A0A3Q1	0	0	0	0	0	16541000	24335000	0	9027200	0	24769000	0	0	0	0
F6Q234	tr|F6Q234|F6Q234_BOVIN Peptidase D OS=Bos taurus OX=9913 GN=PEPD PE=3 SV=1;tr|A0A3Q1NGC5|A0A3Q1NGC5_BOVIN Peptidase D OS=Bos taurus OX=9913 GN=PEPD PE=3 SV=1	0	0	0	0	0	0	0	0	0	0	0	0	24597000	0	0	SM group
Q5E997	sp|Q5E997|CAZA2_BOVIN F-actin-capping protein subunit alpha-2 OS=Bos taurus OX=9913 GN=CAPZA2 PE=1 SV=3;tr|A0A3Q1M698|A0A3Q1M698_BOVIN F-actin-capping protein subunit alpha OS=Bos taurus OX=9913 GN=CAPZA2 PE=3 SV=1;tr|A0A3Q1LXG3|A0A3Q1LXG3_BOVIN F-actin-ca	0	0	0	0	0	0	9676500	0	24681000	0	13487000	10383000	0	0	0
E1BJ18	tr|E1BJ18|E1BJ18_BOVIN Calpain 6 OS=Bos taurus OX=9913 GN=CAPN6 PE=3 SV=1	0	0	0	0	0	0	0	0	0	0	0	0	23557000	0	0	SM group
Q2TA49	sp|Q2TA49|VASP_BOVIN Vasodilator-stimulated phosphoprotein OS=Bos taurus OX=9913 GN=VASP PE=2 SV=3;tr|A0A3Q1LSS3|A0A3Q1LSS3_BOVIN Vasodilator-stimulated phosphoprotein OS=Bos taurus OX=9913 GN=VASP PE=1 SV=1;tr|A0A3Q1MKR0|A0A3Q1MKR0_BOVIN Vasodilator-stimu	0	0	0	0	0	27184000	9917200	14822000	17317000	15946000	0	8672100	0	13697000	0
F1MQF0	tr|F1MQF0|F1MQF0_BOVIN Intercellular adhesion molecule 3 OS=Bos taurus OX=9913 GN=ICAM3 PE=4 SV=1	0	0	0	0	0	42599000	87686000	13513000	44315000	45724000	0	22282000	0	0	0
A0A3Q1M088	tr|A0A3Q1M088|A0A3Q1M088_BOVIN Ig-like domain-containing protein OS=Bos taurus OX=9913 GN=BOLA-DRB2 PE=4 SV=1	0	0	0	0	0	0	37156000	0	0	0	22191000	0	0	0	0
A7MBJ5	sp|A7MBJ5|CAND1_BOVIN Cullin-associated NEDD8-dissociated protein 1 OS=Bos taurus OX=9913 GN=CAND1 PE=2 SV=1	0	0	0	0	0	0	0	9991500	0	8422400	0	0	0	21697000	0
F1MX60	tr|F1MX60|F1MX60_BOVIN Cytoplasmic FMR1-interacting protein OS=Bos taurus OX=9913 GN=CYFIP2 PE=3 SV=3	0	0	0	0	0	0	9273700	11395000	21695000	11400000	8207400	13161000	0	0	0
P48616	sp|P48616|VIME_BOVIN Vimentin OS=Bos taurus OX=9913 GN=VIM PE=1 SV=3	0	0	0	0	0	53380000	15887000	0	18850000	0	0	21289000	0	0	0
A0A3Q1M5X4	tr|A0A3Q1M5X4|A0A3Q1M5X4_BOVIN Serum amyloid A protein OS=Bos taurus OX=9913 GN=M-SAA3.2 PE=3 SV=1	0	0	0	0	0	0	0	0	5201600	0	8889000	12258000	0	0	0
G3N1H9	tr|G3N1H9|G3N1H9_BOVIN PNPLA domain-containing protein OS=Bos taurus OX=9913 PE=4 SV=2	0	0	0	0	0	0	0	0	0	0	0	20010000	0	0	0	SM group
A6H7G2	sp|A6H7G2|DBNL_BOVIN Drebrin-like protein OS=Bos taurus OX=9913 GN=DBNL PE=2 SV=1;tr|A0A452DIT4|A0A452DIT4_BOVIN Drebrin-like protein OS=Bos taurus OX=9913 GN=DBNL PE=4 SV=1	0	0	0	0	0	0	0	0	13046000	0	0	8927100	0	11024000	0
Q58DV1	tr|Q58DV1|Q58DV1_BOVIN Protein XRP2 OS=Bos taurus OX=9913 GN=RP2 PE=2 SV=1;tr|A7Z024|A7Z024_BOVIN Protein XRP2 OS=Bos taurus OX=9913 GN=RP2 PE=2 SV=1	0	0	0	0	0	0	0	14108000	0	11784000	0	0	13017000	6718800	0
A0A3Q1MSA0	tr|A0A3Q1MSA0|A0A3Q1MSA0_BOVIN Peroxidasin OS=Bos taurus OX=9913 GN=PXDN PE=4 SV=1;tr|A0A3Q1LMN6|A0A3Q1LMN6_BOVIN Peroxidasin OS=Bos taurus OX=9913 GN=PXDN PE=4 SV=1	0	0	0	0	0	0	0	0	0	0	0	0	19513000	0	0	SM group
Q3T114	sp|Q3T114|RIDA_BOVIN 2-iminobutanoate/2-iminopropanoate deaminase OS=Bos taurus OX=9913 GN=RIDA PE=2 SV=3;tr|A0A3Q1MM98|A0A3Q1MM98_BOVIN Uncharacterized protein OS=Bos taurus OX=9913 PE=4 SV=1	0	0	0	0	0	0	15613000	0	0	27324000	0	19438000	0	0	0
P80311	sp|P80311|PPIB_BOVIN Peptidyl-prolyl cis-trans isomerase B OS=Bos taurus OX=9913 GN=PPIB PE=1 SV=4	0	0	0	0	0	0	0	0	0	0	0	0	18948000	0	0	SM group
F1MLZ1	tr|F1MLZ1|F1MLZ1_BOVIN Cytochrome b reductase 1 OS=Bos taurus OX=9913 GN=CYBRD1 PE=4 SV=2	0	0	0	0	0	0	0	0	0	0	0	0	18507000	0	0	SM group
G3N2Z1	tr|G3N2Z1|G3N2Z1_BOVIN Uncharacterized protein OS=Bos taurus OX=9913 GN=SMIM1 PE=4 SV=1	0	0	0	0	0	0	0	0	0	0	0	0	0	0	18369000	SM group
A0A3Q1LKB0	tr|A0A3Q1LKB0|A0A3Q1LKB0_BOVIN Lipopolysaccharide-binding protein OS=Bos taurus OX=9913 GN=LBP PE=4 SV=1;tr|F1MNN7|F1MNN7_BOVIN Lipopolysaccharide-binding protein OS=Bos taurus OX=9913 GN=LBP PE=4 SV=2;sp|Q2TBI0|LBP_BOVIN Lipopolysaccharide-binding protein	0	0	0	0	0	0	73069000	0	0	135720000	0	0	18116000	0	0
Q58CQ2	sp|Q58CQ2|ARC1B_BOVIN Actin-related protein 2/3 complex subunit 1B OS=Bos taurus OX=9913 GN=ARPC1B PE=1 SV=4;tr|A0A3Q1LGG1|A0A3Q1LGG1_BOVIN Actin-related protein 2/3 complex subunit OS=Bos taurus OX=9913 PE=3 SV=1	0	0	0	0	0	0	41864000	0	0	0	0	0	0	17876000	0
A0A3Q1MD33	tr|A0A3Q1MD33|A0A3Q1MD33_BOVIN Protein prenyltransferase alpha subunit repeat containing 1 OS=Bos taurus OX=9913 GN=PTAR1 PE=4 SV=1;tr|G5E608|G5E608_BOVIN Protein prenyltransferase alpha subunit repeat containing 1 OS=Bos taurus OX=9913 GN=PTAR1 PE=4 SV=2;	0	0	0	0	0	0	0	0	0	0	17869000	0	0	0	0	SM group
A5PJY9	tr|A5PJY9|A5PJY9_BOVIN CPNE3 protein OS=Bos taurus OX=9913 GN=CPNE3 PE=1 SV=1	0	0	0	0	0	0	118300000	0	0	29820000	0	17759000	0	0	0
P60902	sp|P60902|S10AA_BOVIN Protein S100-A10 OS=Bos taurus OX=9913 GN=S100A10 PE=1 SV=2	0	0	0	0	0	0	0	0	0	0	0	0	17467000	0	0	SM group
G3MXG6	;tr|G3MXG6|G3MXG6_BOVIN Ig-like domain-containing protein OS=Bos taurus OX=9913 PE=4 SV=2	0	0	0	0	0	0	0	0	0	0	0	0	17210000	0	0	SM group
A0A3Q1LRB6	tr|A0A3Q1LRB6|A0A3Q1LRB6_BOVIN ATP binding cassette subfamily A member 4 OS=Bos taurus OX=9913 GN=ABCA4 PE=4 SV=1;tr|F1MWM0|F1MWM0_BOVIN ATP binding cassette subfamily A member 4 OS=Bos taurus OX=9913 GN=ABCA4 PE=4 SV=2	0	0	0	0	0	0	0	0	0	0	0	0	0	16214000	0	SM group
A0A3Q1M7R2	tr|A0A3Q1M7R2|A0A3Q1M7R2_BOVIN Matrix metallopeptidase 19 OS=Bos taurus OX=9913 GN=MMP19 PE=3 SV=1;tr|Q08DI9|Q08DI9_BOVIN Matrix metallopeptidase 19 OS=Bos taurus OX=9913 GN=MMP19 PE=2 SV=1	0	0	0	0	0	0	0	0	0	0	0	0	16142000	0	0	SM group
A6QNZ7	tr|A6QNZ7|A6QNZ7_BOVIN Keratin 10 (Epidermolytic hyperkeratosis; keratosis palmaris et plantaris) OS=Bos taurus OX=9913 GN=KRT10 PE=2 SV=1;sp|P06394|K1C10_BOVIN Keratin, type I cytoskeletal 10 OS=Bos taurus OX=9913 GN=KRT10 PE=3 SV=1	0	0	0	0	0	0	0	0	0	0	0	0	0	16061000	0	SM group
A0A3Q1LMB5	tr|A0A3Q1LMB5|A0A3Q1LMB5_BOVIN AP complex subunit beta OS=Bos taurus OX=9913 GN=AP1B1 PE=3 SV=1;tr|A0A3Q1M481|A0A3Q1M481_BOVIN AP complex subunit beta OS=Bos taurus OX=9913 GN=AP1B1 PE=3 SV=1;tr|F1MIF2|F1MIF2_BOVIN AP complex subunit beta OS=Bos taurus OX=	0	0	0	0	0	0	0	0	13344000	0	0	15807000	0	0	0
A0A3Q1N5R3	tr|A0A3Q1N5R3|A0A3Q1N5R3_BOVIN Syndecan OS=Bos taurus OX=9913 GN=SDC3 PE=3 SV=1	0	0	0	0	0	0	0	0	0	0	0	0	0	15549000	0	SM group
F6QH94	tr|F6QH94|F6QH94_BOVIN Protein disulfide isomerase family A member 6 OS=Bos taurus OX=9913 GN=PDIA6 PE=1 SV=1;tr|A0A3Q1MRD2|A0A3Q1MRD2_BOVIN Uncharacterized protein OS=Bos taurus OX=9913 PE=3 SV=1	0	0	0	0	0	0	0	0	0	0	0	0	15418000	0	0	SM group
Q5E994	sp|Q5E994|CHM1B_BOVIN Charged multivesicular body protein 1b OS=Bos taurus OX=9913 GN=CHMP1B PE=2 SV=1	0	0	0	0	0	0	0	0	0	0	0	0	0	14973000	0	SM group
F1N169	tr|F1N169|F1N169_BOVIN Filamin A OS=Bos taurus OX=9913 GN=FLNA PE=1 SV=3;tr|A0A3Q1M057|A0A3Q1M057_BOVIN Filamin A OS=Bos taurus OX=9913 GN=FLNA PE=1 SV=1;tr|A0A3Q1LMA3|A0A3Q1LMA3_BOVIN Filamin A OS=Bos taurus OX=9913 GN=FLNA PE=1 SV=1	0	0	0	0	0	20543000	43389000	0	7561500	22857000	9337000	5588800	0	0	0
E1BF13	tr|E1BF13|E1BF13_BOVIN Kelch repeat and BTB domain containing 11 OS=Bos taurus OX=9913 GN=KBTBD11 PE=4 SV=3	0	0	0	0	0	0	0	0	0	0	0	0	0	14760000	0	SM group
Q0IIG7	sp|Q0IIG7|RAB5A_BOVIN Ras-related protein Rab-5A OS=Bos taurus OX=9913 GN=RAB5A PE=1 SV=1	0	0	0	0	0	0	0	0	0	0	0	0	14701000	0	0	SM group
F1N1I6	;tr|F1N1I6|F1N1I6_BOVIN Gelsolin OS=Bos taurus OX=9913 GN=GSN PE=1 SV=2;tr|A0A3Q1MIW2|A0A3Q1MIW2_BOVIN Gelsolin OS=Bos taurus OX=9913 GN=GSN PE=4 SV=1;tr|A0A3Q1MIS1|A0A3Q1MIS1_BOVIN Gelsolin OS=Bos taurus OX=9913 GN=GSN PE=4 SV=1	0	0	0	0	0	0	0	0	0	0	0	0	14476000	0	0	SM group
E1BM28	tr|E1BM28|E1BM28_BOVIN 2-deoxynucleoside 5-phosphate N-hydrolase 1 OS=Bos taurus OX=9913 GN=DNPH1 PE=3 SV=3	0	0	0	0	0	0	0	0	0	0	0	0	0	0	14367000	SM group
F1MPL6	tr|F1MPL6|F1MPL6_BOVIN Ig-like domain-containing protein OS=Bos taurus OX=9913 GN=BOLA-NC1 PE=1 SV=3;tr|F1N4Y5|F1N4Y5_BOVIN Ig-like domain-containing protein OS=Bos taurus OX=9913 GN=BOLA-NC1 PE=1 SV=3	0	0	0	0	0	0	0	11681000	0	0	0	0	14194000	0	0
F1MQ37	tr|F1MQ37|F1MQ37_BOVIN Myosin heavy chain 9 OS=Bos taurus OX=9913 GN=MYH9 PE=1 SV=3	0	0	0	0	0	0	0	0	19871000	0	0	13980000	0	0	0
A0A3Q1MJL6	tr|A0A3Q1MJL6|A0A3Q1MJL6_BOVIN G-protein-coupled receptor family C group 5 member C OS=Bos taurus OX=9913 GN=GPRC5C PE=4 SV=1;tr|F1MRM8|F1MRM8_BOVIN G-protein-coupled receptor family C group 5 member C OS=Bos taurus OX=9913 GN=GPRC5C PE=4 SV=1;sp|Q2YDG0|GP	0	0	0	0	0	0	11955000	26170000	15025000	43491000	0	0	0	13964000	0
Q0VCX1	sp|Q0VCX1|C1S_BOVIN Complement C1s subcomponent OS=Bos taurus OX=9913 GN=C1S PE=2 SV=2;tr|F1MJ12|F1MJ12_BOVIN Complement C1s subcomponent OS=Bos taurus OX=9913 GN=C1S PE=3 SV=1;tr|A0A3Q1M7Q5|A0A3Q1M7Q5_BOVIN Complement C1s subcomponent OS=Bos taurus OX=991	0	0	0	0	0	0	0	0	0	0	0	0	13735000	0	0	SM group
A0A3Q1MDS4	tr|A0A3Q1MDS4|A0A3Q1MDS4_BOVIN RAB3D, member RAS oncogene family OS=Bos taurus OX=9913 GN=RAB3D PE=4 SV=1	0	0	0	0	0	0	0	0	0	0	0	0	13561000	0	0	SM group
Q3T0F9	tr|Q3T0F9|Q3T0F9_BOVIN Growth factor receptor-bound protein 2 OS=Bos taurus OX=9913 GN=GRB2 PE=2 SV=1	0	0	0	0	0	0	11722000	0	0	0	0	13215000	0	0	0
F1MIW8	tr|F1MIW8|F1MIW8_BOVIN Desmoglein-1 OS=Bos taurus OX=9913 GN=DSG1 PE=4 SV=2;sp|Q03763|DSG1_BOVIN Desmoglein-1 OS=Bos taurus OX=9913 GN=DSG1 PE=1 SV=1	0	0	0	0	0	0	0	0	0	0	0	0	13180000	0	0	SM group
Q2NKU4	tr|Q2NKU4|Q2NKU4_BOVIN Calcium regulated heat stable protein 1, 24kDa OS=Bos taurus OX=9913 GN=CARHSP1 PE=1 SV=1	0	0	0	0	0	0	0	0	0	0	0	13031000	0	0	0	SM group
A0A3Q1LRR7	tr|A0A3Q1LRR7|A0A3Q1LRR7_BOVIN Hepatocyte growth factor-regulated tyrosine kinase substrate OS=Bos taurus OX=9913 GN=HGS PE=4 SV=1;sp|Q0V8S0|HGS_BOVIN Hepatocyte growth factor-regulated tyrosine kinase substrate OS=Bos taurus OX=9913 GN=HGS PE=2 SV=1	0	0	0	0	0	0	0	56045000	10113000	0	0	0	12823000	0	0
A0A3Q1LXU5	tr|A0A3Q1LXU5|A0A3Q1LXU5_BOVIN RAB3A interacting protein OS=Bos taurus OX=9913 GN=RAB3IP PE=4 SV=1;tr|Q2KI32|Q2KI32_BOVIN RAB3A interacting protein OS=Bos taurus OX=9913 GN=RAB3IP PE=2 SV=1	0	0	0	0	0	0	0	0	0	0	0	0	5544500	7173300	0	SM group
A0A3Q1M8W2	tr|A0A3Q1M8W2|A0A3Q1M8W2_BOVIN Lemur tyrosine kinase 2 OS=Bos taurus OX=9913 GN=LMTK2 PE=4 SV=1;tr|F1MRI6|F1MRI6_BOVIN Lemur tyrosine kinase 2 OS=Bos taurus OX=9913 GN=LMTK2 PE=4 SV=3;tr|A0A3Q1MLK5|A0A3Q1MLK5_BOVIN Lemur tyrosine kinase 2 OS=Bos taurus OX=	0	0	0	0	0	0	0	0	14561000	0	0	12631000	0	0	0
F1MWJ0	tr|F1MWJ0|F1MWJ0_BOVIN Corneodesmosin OS=Bos taurus OX=9913 GN=CDSN PE=4 SV=1	0	0	0	0	0	0	0	0	0	0	0	0	12546000	0	0	SM group
A0A3Q1MAK6	tr|A0A3Q1MAK6|A0A3Q1MAK6_BOVIN Serpin family D member 1 OS=Bos taurus OX=9913 GN=SERPIND1 PE=3 SV=1;;tr|F6R4P6|F6R4P6_BOVIN Serpin family D member 1 OS=Bos taurus OX=9913 GN=SERPIND1 PE=3 SV=1	0	0	0	0	0	0	0	0	0	0	0	0	12254000	0	0	SM group
A0A3Q1MHU8	tr|A0A3Q1MHU8|A0A3Q1MHU8_BOVIN Complement factor properdin OS=Bos taurus OX=9913 GN=CFP PE=4 SV=1;tr|Q17QC8|Q17QC8_BOVIN Complement factor properdin OS=Bos taurus OX=9913 GN=CFP PE=2 SV=1;tr|A0A3Q1M2R9|A0A3Q1M2R9_BOVIN Complement factor properdin OS=Bos ta	0	0	0	0	0	0	0	0	0	0	0	0	11996000	0	0	SM group
F1MWQ2	tr|F1MWQ2|F1MWQ2_BOVIN Annexin OS=Bos taurus OX=9913 GN=ANXA3 PE=3 SV=1;sp|Q3SWX7|ANXA3_BOVIN Annexin A3 OS=Bos taurus OX=9913 GN=ANXA3 PE=2 SV=3;tr|A0A3Q1MJD9|A0A3Q1MJD9_BOVIN Annexin OS=Bos taurus OX=9913 GN=ANXA3 PE=3 SV=1;tr|A0A3Q1LT59|A0A3Q1LT59_BOVIN	0	0	0	0	0	0	414050000	0	31033000	110310000	0	11801000	0	0	0
Q3ZBG0	sp|Q3ZBG0|PSA7_BOVIN Proteasome subunit alpha type-7 OS=Bos taurus OX=9913 GN=PSMA7 PE=1 SV=1;tr|E1BD83|E1BD83_BOVIN Proteasome subunit alpha type OS=Bos taurus OX=9913 GN=PSMA8 PE=3 SV=3	0	0	0	0	0	0	0	0	0	0	0	11770000	0	0	0	SM group
A0A3Q1LRX3	tr|A0A3Q1LRX3|A0A3Q1LRX3_BOVIN Tyrosine-protein phosphatase non-receptor type substrate 1 OS=Bos taurus OX=9913 GN=SIRPA PE=4 SV=1;tr|G3X6M9|G3X6M9_BOVIN Tyrosine-protein phosphatase non-receptor type substrate 1 OS=Bos taurus OX=9913 GN=SIRPA PE=4 SV=2;tr	0	0	0	0	0	0	0	0	0	0	0	0	11523000	0	0	SM group
Q9MZ06	sp|Q9MZ06|FGFP1_BOVIN Fibroblast growth factor-binding protein 1 OS=Bos taurus OX=9913 GN=FGFBP1 PE=1 SV=1	0	0	0	0	0	0	0	0	0	0	0	0	0	0	11465000	SM group
A0A3Q1M4S0	tr|A0A3Q1M4S0|A0A3Q1M4S0_BOVIN Uncharacterized protein OS=Bos taurus OX=9913 GN=LOC506828 PE=4 SV=1;tr|A0A3Q1MCP0|A0A3Q1MCP0_BOVIN Uncharacterized protein OS=Bos taurus OX=9913 GN=LOC506828 PE=4 SV=1;tr|A0A3Q1M2P2|A0A3Q1M2P2_BOVIN Uncharacterized protein O	0	0	0	0	0	0	0	0	0	0	0	0	11388000	0	0	SM group
A0A3Q1NJX5	tr|A0A3Q1NJX5|A0A3Q1NJX5_BOVIN Osteoclast-stimulating factor 1 OS=Bos taurus OX=9913 GN=OSTF1 PE=1 SV=1;sp|Q8MJ50|OSTF1_BOVIN Osteoclast-stimulating factor 1 OS=Bos taurus OX=9913 GN=OSTF1 PE=2 SV=1	0	0	0	0	0	0	26716000	22855000	0	17149000	0	0	11093000	0	0
A4IFU2	tr|A4IFU2|A4IFU2_BOVIN RAP2B protein OS=Bos taurus OX=9913 GN=RAP2B PE=2 SV=1;tr|E1BNQ3|E1BNQ3_BOVIN RAP2A, member of RAS oncogene family OS=Bos taurus OX=9913 GN=RAP2A PE=4 SV=1;sp|Q08DI5|RAP2C_BOVIN Ras-related protein Rap-2c OS=Bos taurus OX=9913 GN=RAP	0	0	0	0	0	0	0	0	0	0	0	0	10933000	0	0	SM group
A0A3Q1LY19	tr|A0A3Q1LY19|A0A3Q1LY19_BOVIN L-lactate dehydrogenase OS=Bos taurus OX=9913 PE=3 SV=1;sp|P19858|LDHA_BOVIN L-lactate dehydrogenase A chain OS=Bos taurus OX=9913 GN=LDHA PE=2 SV=2	0	0	0	0	0	0	0	0	0	0	0	0	10876000	0	0	SM group
G3MXC4	tr|G3MXC4|G3MXC4_BOVIN Protocadherin gamma subfamily A, 5 OS=Bos taurus OX=9913 GN=PCDHGA5 PE=4 SV=2;tr|A5PKJ8|A5PKJ8_BOVIN PCDHGA8 protein OS=Bos taurus OX=9913 GN=PCDHGA8 PE=2 SV=1;tr|A0A3Q1ML27|A0A3Q1ML27_BOVIN Uncharacterized protein OS=Bos taurus OX=9	0	0	0	0	0	0	0	0	0	0	0	10823000	0	0	0	SM group
A0A3Q1NBU9	tr|A0A3Q1NBU9|A0A3Q1NBU9_BOVIN Uncharacterized protein OS=Bos taurus OX=9913 GN=FCGR2A PE=1 SV=1;tr|A8DC37|A8DC37_BOVIN Fc-gamma-RII-D OS=Bos taurus OX=9913 GN=FCGR2A PE=1 SV=1	0	0	0	0	0	0	0	0	0	0	0	0	10697000	0	0	SM group
A6QPB4	tr|A6QPB4|A6QPB4_BOVIN Vesicle transport protein OS=Bos taurus OX=9913 GN=SFT2D2 PE=2 SV=1;tr|F6RF48|F6RF48_BOVIN Vesicle transport protein OS=Bos taurus OX=9913 GN=SFT2D2 PE=3 SV=1	0	0	0	0	0	0	0	0	0	7654800	0	0	10490000	0	0
F6R3M4	tr|F6R3M4|F6R3M4_BOVIN Interferon gamma receptor 2 OS=Bos taurus OX=9913 GN=IFNGR2 PE=4 SV=1;tr|A0A3Q1MMH6|A0A3Q1MMH6_BOVIN Interferon gamma receptor 2 OS=Bos taurus OX=9913 GN=IFNGR2 PE=4 SV=1;tr|A0A3Q1LLQ7|A0A3Q1LLQ7_BOVIN Interferon gamma receptor 2 OS=	0	0	0	0	0	0	0	0	0	0	0	0	0	10445000	0	SM group
Q2KIX7	sp|Q2KIX7|HP251_BOVIN Protein HP-25 homolog 1 OS=Bos taurus OX=9913 PE=1 SV=1	0	0	0	0	0	0	0	0	0	0	0	0	10340000	0	0	SM group
A0A3Q1M0C2	tr|A0A3Q1M0C2|A0A3Q1M0C2_BOVIN Serine/threonine kinase 24 OS=Bos taurus OX=9913 GN=STK24 PE=4 SV=1;tr|A2VE07|A2VE07_BOVIN STK24 protein OS=Bos taurus OX=9913 GN=STK24 PE=2 SV=2;tr|F1N5S6|F1N5S6_BOVIN Serine/threonine kinase 24 OS=Bos taurus OX=9913 GN=STK2	0	0	0	0	0	0	0	31070000	23331000	0	0	10139000	0	0	0
A0A3Q1LUB3	tr|A0A3Q1LUB3|A0A3Q1LUB3_BOVIN S-methyl-5-thioadenosine phosphorylase OS=Bos taurus OX=9913 GN=MTAP PE=3 SV=1;sp|Q3MHF7|MTAP_BOVIN S-methyl-5-thioadenosine phosphorylase OS=Bos taurus OX=9913 GN=MTAP PE=1 SV=1	0	0	0	0	0	0	0	0	0	0	0	0	9936800	0	0	SM group
Q3SZF2	sp|Q3SZF2|ARF4_BOVIN ADP-ribosylation factor 4 OS=Bos taurus OX=9913 GN=ARF4 PE=2 SV=3;tr|A0A3Q1MQE0|A0A3Q1MQE0_BOVIN ADP-ribosylation factor 4 OS=Bos taurus OX=9913 GN=ARF4 PE=1 SV=1;tr|A0A3Q1LV05|A0A3Q1LV05_BOVIN Uncharacterized protein OS=Bos taurus OX=	0	0	0	0	0	0	0	0	0	0	0	0	0	0	9893200	SM group
G3X6P5	tr|G3X6P5|G3X6P5_BOVIN Vacuolar protein sorting-associated protein 29 OS=Bos taurus OX=9913 GN=VPS29 PE=3 SV=2;sp|Q3T0M0|VPS29_BOVIN Vacuolar protein sorting-associated protein 29 OS=Bos taurus OX=9913 GN=VPS29 PE=2 SV=1	0	0	0	0	0	0	0	10742000	0	0	9830100	0	0	0	0
P55052	sp|P55052|FABP5_BOVIN Fatty acid-binding protein 5 OS=Bos taurus OX=9913 GN=FABP5 PE=1 SV=4	0	0	0	0	0	0	0	0	0	0	0	0	0	0	9753300	SM group
P21214	sp|P21214|TGFB2_BOVIN Transforming growth factor beta-2 proprotein OS=Bos taurus OX=9913 GN=TGFB2 PE=1 SV=3;tr|A0A3Q1M2Z5|A0A3Q1M2Z5_BOVIN Transforming growth factor beta OS=Bos taurus OX=9913 GN=TGFB2 PE=3 SV=1	0	0	0	0	0	0	0	0	0	0	0	0	9647400	0	0	SM group
F1MNI4	tr|F1MNI4|F1MNI4_BOVIN RAB5B, member RAS oncogene family OS=Bos taurus OX=9913 GN=RAB5B PE=1 SV=2	0	0	0	0	0	0	0	0	0	0	0	0	9442400	0	0	SM group
F1N2F1	tr|F1N2F1|F1N2F1_BOVIN Niban apoptosis regulator 1 OS=Bos taurus OX=9913 GN=NIBAN1 PE=1 SV=2	0	0	0	0	0	19214000	20555000	0	0	0	0	9396600	0	0	0
F1MEP6	tr|F1MEP6|F1MEP6_BOVIN Epithelial cell adhesion molecule OS=Bos taurus OX=9913 GN=EPCAM PE=4 SV=1;sp|Q3T0L5|EPCAM_BOVIN Epithelial cell adhesion molecule OS=Bos taurus OX=9913 GN=EPCAM PE=2 SV=1	0	0	0	0	0	0	0	0	0	0	0	9346600	0	0	0	SM group
F2Z4F0	tr|F2Z4F0|F2Z4F0_BOVIN Actin related protein 1A OS=Bos taurus OX=9913 GN=ACTR1A PE=1 SV=1;tr|A0A3Q1MF86|A0A3Q1MF86_BOVIN Actin related protein 1A OS=Bos taurus OX=9913 GN=ACTR1A PE=1 SV=1	0	0	0	0	0	0	0	0	0	0	0	0	9137400	0	0	SM group
F1MN49	tr|F1MN49|F1MN49_BOVIN Eukaryotic translation initiation factor 5A OS=Bos taurus OX=9913 GN=EIF5A2 PE=3 SV=2;sp|Q6EWQ7|IF5A1_BOVIN Eukaryotic translation initiation factor 5A-1 OS=Bos taurus OX=9913 GN=EIF5A PE=2 SV=3	0	0	0	0	0	0	0	0	0	0	0	0	0	9018300	0	SM group
A0A3Q1LSL4	tr|A0A3Q1LSL4|A0A3Q1LSL4_BOVIN Uncharacterized protein OS=Bos taurus OX=9913 GN=TPD52 PE=4 SV=1;tr|F1MBV6|F1MBV6_BOVIN Uncharacterized protein OS=Bos taurus OX=9913 GN=TPD52 PE=4 SV=2;tr|Q3ZCA8|Q3ZCA8_BOVIN Tumor protein D52 OS=Bos taurus OX=9913 GN=TPD52	0	0	0	0	0	0	0	0	0	0	0	9011700	0	0	0	SM group
A0A3Q1MI38	tr|A0A3Q1MI38|A0A3Q1MI38_BOVIN Uncharacterized protein OS=Bos taurus OX=9913 GN=LOC112441502 PE=4 SV=1;tr|A0A3Q1MVB9|A0A3Q1MVB9_BOVIN Uncharacterized protein OS=Bos taurus OX=9913 GN=LOC112441502 PE=4 SV=1;tr|A0A3Q1M7Z2|A0A3Q1M7Z2_BOVIN Uncharacterized pro	0	0	0	0	0	0	0	0	0	0	0	0	0	8825800	0	SM group
A6QPZ0	tr|A6QPZ0|A6QPZ0_BOVIN CSTB protein OS=Bos taurus OX=9913 GN=CSTB PE=2 SV=1;sp|P35478|CYTX_BOVIN Stefin-C OS=Bos taurus OX=9913 PE=1 SV=1	0	0	0	0	0	0	0	0	0	0	0	8800200	0	0	0	SM group
G3X743	tr|G3X743|G3X743_BOVIN Arginyl aminopeptidase OS=Bos taurus OX=9913 GN=RNPEP PE=4 SV=2	0	0	0	0	0	0	0	7549100	0	0	8795500	0	0	0	0
A0A3Q1LSB7	tr|A0A3Q1LSB7|A0A3Q1LSB7_BOVIN Peptidyl-prolyl cis-trans isomerase OS=Bos taurus OX=9913 PE=3 SV=1	0	0	0	0	0	0	0	0	0	0	0	0	8782100	0	0	SM group
Q6B411	sp|Q6B411|LYSM_BOVIN Lysozyme C, milk isozyme OS=Bos taurus OX=9913 PE=2 SV=1	0	0	0	0	0	0	0	0	0	0	0	0	0	8767500	0	SM group
A0A452DHZ5	tr|A0A452DHZ5|A0A452DHZ5_BOVIN Nucleobindin-1 OS=Bos taurus OX=9913 GN=NUCB1 PE=4 SV=1;sp|Q0P569|NUCB1_BOVIN Nucleobindin-1 OS=Bos taurus OX=9913 GN=NUCB1 PE=1 SV=1	0	0	0	0	0	0	0	0	0	0	0	8505700	0	0	0	SM group
A4FUD2	tr|A4FUD2|A4FUD2_BOVIN HSD17B7 protein OS=Bos taurus OX=9913 GN=HSD17B7 PE=2 SV=1;tr|A0A3Q1N3F5|A0A3Q1N3F5_BOVIN Hydroxysteroid 17-beta dehydrogenase 7 OS=Bos taurus OX=9913 GN=HSD17B7 PE=4 SV=1	0	0	0	0	0	0	0	0	0	0	0	0	0	8471400	0	SM group
A0A3Q1MU67	tr|A0A3Q1MU67|A0A3Q1MU67_BOVIN Cyclin-dependent kinase 1 OS=Bos taurus OX=9913 GN=CDK1 PE=3 SV=1;tr|A0A3Q1M0U2|A0A3Q1M0U2_BOVIN Protein kinase domain-containing protein OS=Bos taurus OX=9913 GN=CDK14 PE=3 SV=1;tr|G5E518|G5E518_BOVIN Cyclin-dependent kinase	0	0	0	0	0	0	0	0	0	0	0	0	8238100	0	0	SM group
Q9GLE5	sp|Q9GLE5|MMP2_BOVIN 72 kDa type IV collagenase OS=Bos taurus OX=9913 GN=MMP2 PE=2 SV=1;tr|F1MKH8|F1MKH8_BOVIN 72 kDa type IV collagenase OS=Bos taurus OX=9913 GN=MMP2 PE=3 SV=1;tr|A0A3Q1LNI1|A0A3Q1LNI1_BOVIN 72 kDa type IV collagenase OS=Bos taurus OX=991	0	0	0	0	0	0	0	0	0	0	0	0	8191400	0	0	SM group
F1MHR4	tr|F1MHR4|F1MHR4_BOVIN Phosphatidylinositol-5-phosphate 4-kinase type 2 alpha OS=Bos taurus OX=9913 GN=PIP4K2A PE=4 SV=2	0	0	0	0	0	0	0	0	0	0	0	8186200	0	0	0	SM group
Q3SZC4	sp|Q3SZC4|NSF1C_BOVIN NSFL1 cofactor p47 OS=Bos taurus OX=9913 GN=NSFL1C PE=2 SV=1	0	0	0	0	0	0	0	0	0	0	0	8182600	0	0	0	SM group
F1MGX0	tr|F1MGX0|F1MGX0_BOVIN T-complex protein 1 subunit zeta OS=Bos taurus OX=9913 GN=CCT6A PE=1 SV=3;sp|Q3MHL7|TCPZ_BOVIN T-complex protein 1 subunit zeta OS=Bos taurus OX=9913 GN=CCT6A PE=1 SV=3	0	0	0	0	0	0	0	0	0	0	8181400	0	0	0	0	SM group
Q32LK2	sp|Q32LK2|CYTM1_BOVIN Cysteine-rich and transmembrane domain-containing protein 1 OS=Bos taurus OX=9913 GN=CYSTM1 PE=3 SV=1	0	0	0	0	0	0	0	0	0	0	0	7895200	0	0	0	SM group
Q148L0	tr|Q148L0|Q148L0_BOVIN Charged multivesicular body protein 6 OS=Bos taurus OX=9913 GN=CHMP6 PE=2 SV=1	0	0	0	0	0	0	0	0	0	0	0	0	0	7805700	0	SM group
P31404	sp|P31404|VATA_BOVIN V-type proton ATPase catalytic subunit A OS=Bos taurus OX=9913 GN=ATP6V1A PE=2 SV=2;tr|A0A452DJG1|A0A452DJG1_BOVIN V-type proton ATPase catalytic subunit A OS=Bos taurus OX=9913 GN=ATP6V1A PE=1 SV=1	0	0	0	0	0	0	0	0	0	0	7652600	0	0	0	0	SM group
Q5EA55	sp|Q5EA55|GOGA7_BOVIN Golgin subfamily A member 7 OS=Bos taurus OX=9913 GN=GOLGA7 PE=2 SV=1	0	0	0	0	0	0	0	0	0	0	0	0	7617500	0	0	SM group
A2VE81	tr|A2VE81|A2VE81_BOVIN Occludin OS=Bos taurus OX=9913 GN=OCLN PE=2 SV=1	0	0	0	0	0	0	0	0	0	0	0	7548900	0	0	0	SM group
Q32LP2	sp|Q32LP2|RADI_BOVIN Radixin OS=Bos taurus OX=9913 GN=RDX PE=2 SV=1;tr|A0A3Q1MS33|A0A3Q1MS33_BOVIN Radixin OS=Bos taurus OX=9913 GN=RDX PE=1 SV=1	0	0	0	0	0	0	0	0	6206800	0	3457800	4046200	0	0	0
A6QQP5	tr|A6QQP5|A6QQP5_BOVIN SPN protein OS=Bos taurus OX=9913 GN=SPN PE=2 SV=1	0	0	0	0	0	10603000	27252000	0	0	19246000	7485200	0	0	0	0
O97764	sp|O97764|QOR_BOVIN Zeta-crystallin OS=Bos taurus OX=9913 GN=CRYZ PE=2 SV=2	0	0	0	0	0	0	0	0	0	0	7381600	0	0	0	0	SM group
A0A3Q1MV72	tr|A0A3Q1MV72|A0A3Q1MV72_BOVIN Amino acid transporter OS=Bos taurus OX=9913 GN=SLC1A2 PE=3 SV=1;tr|A0A3Q1LFK0|A0A3Q1LFK0_BOVIN Amino acid transporter OS=Bos taurus OX=9913 GN=SLC1A2 PE=3 SV=1;tr|F1MUJ6|F1MUJ6_BOVIN Amino acid transporter OS=Bos taurus OX=9	0	0	0	0	0	0	0	0	0	0	0	7152500	0	0	0	SM group
Q0VD30	sp|Q0VD30|CCZ1_BOVIN Vacuolar fusion protein CCZ1 homolog OS=Bos taurus OX=9913 GN=CCZ1 PE=2 SV=1	0	0	0	0	0	0	0	0	0	0	0	0	0	0	7079100	SM group
F1MCL3	tr|F1MCL3|F1MCL3_BOVIN Glutamate ionotropic receptor NMDA type subunit 2B OS=Bos taurus OX=9913 GN=GRIN2B PE=3 SV=2	0	0	0	0	0	0	0	0	0	0	0	0	7072900	0	0	SM group
Q2HJ47	sp|Q2HJ47|DENR_BOVIN Density-regulated protein OS=Bos taurus OX=9913 GN=DENR PE=2 SV=1	0	0	0	0	0	0	0	0	0	0	0	0	0	0	7047700	SM group
A6QQ36	tr|A6QQ36|A6QQ36_BOVIN MHC_I-like_Ag-recog domain-containing protein OS=Bos taurus OX=9913 GN=LOC100850276 PE=2 SV=2;tr|G5E5L3|G5E5L3_BOVIN MHC_I-like_Ag-recog domain-containing protein OS=Bos taurus OX=9913 GN=LOC783508 PE=4 SV=2;tr|G3X7K3|G3X7K3_BOVIN MH	0	0	0	0	0	0	0	10386000	0	0	0	7023900	0	0	0
Q9N2J2	sp|Q9N2J2|GPX4_BOVIN Phospholipid hydroperoxide glutathione peroxidase OS=Bos taurus OX=9913 GN=GPX4 PE=2 SV=2	0	0	0	0	0	0	0	0	0	0	0	0	0	6933500	0	SM group
Q3SZ98	tr|Q3SZ98|Q3SZ98_BOVIN Guanine nucleotide-binding protein subunit gamma OS=Bos taurus OX=9913 GN=GNG10 PE=2 SV=1	0	0	0	0	0	0	0	0	0	0	0	0	6864900	0	0	SM group
A0A3Q1LNG3	tr|A0A3Q1LNG3|A0A3Q1LNG3_BOVIN Major facilitator superfamily domain containing 6 OS=Bos taurus OX=9913 GN=MFSD6 PE=4 SV=1	0	0	0	0	0	0	0	0	0	0	0	6849500	0	0	0	SM group
A0A3Q1LPQ0	tr|A0A3Q1LPQ0|A0A3Q1LPQ0_BOVIN Protein disulfide-isomerase OS=Bos taurus OX=9913 GN=P4HB PE=1 SV=1;sp|P05307|PDIA1_BOVIN Protein disulfide-isomerase OS=Bos taurus OX=9913 GN=P4HB PE=1 SV=1;tr|F6Q9Q9|F6Q9Q9_BOVIN Protein disulfide-isomerase OS=Bos taurus OX	0	0	0	0	0	0	29496000	0	14856000	0	0	6804900	0	0	0
F1MLW7	;tr|F1MLW7|F1MLW7_BOVIN Ig-like domain-containing protein OS=Bos taurus OX=9913 PE=4 SV=3	0	0	0	0	0	0	0	0	0	0	0	0	0	6735600	0	SM group
G3N156	tr|G3N156|G3N156_BOVIN Plakophilin-1 OS=Bos taurus OX=9913 GN=PKP1 PE=4 SV=2;sp|Q28161|PKP1_BOVIN Plakophilin-1 OS=Bos taurus OX=9913 GN=PKP1 PE=2 SV=1	0	0	0	0	0	0	0	0	0	0	0	0	6648200	0	0	SM group
Q3T0R1	sp|Q3T0R1|RS18_BOVIN 40S ribosomal protein S18 OS=Bos taurus OX=9913 GN=RPS18 PE=2 SV=3;tr|A0A3Q1MQW8|A0A3Q1MQW8_BOVIN 40S ribosomal protein S18 OS=Bos taurus OX=9913 GN=RPS18 PE=1 SV=1;tr|A0A3Q1LZK3|A0A3Q1LZK3_BOVIN 40S ribosomal protein S18 OS=Bos taurus	0	0	0	0	0	0	0	0	0	0	0	6378500	0	0	0	SM group
A0A140T887	tr|A0A140T887|A0A140T887_BOVIN Uridine 5-monophosphate synthase OS=Bos taurus OX=9913 GN=UMPS PE=3 SV=1;sp|P31754|UMPS_BOVIN Uridine 5-monophosphate synthase OS=Bos taurus OX=9913 GN=UMPS PE=2 SV=1	0	0	0	0	0	0	0	0	0	0	0	0	6297100	0	0	SM group
A0A3Q1MG12	tr|A0A3Q1MG12|A0A3Q1MG12_BOVIN LIM zinc-binding domain-containing protein OS=Bos taurus OX=9913 PE=4 SV=1	0	0	0	0	0	0	0	0	0	0	0	0	0	6286400	0	SM group
A7YY24	tr|A7YY24|A7YY24_BOVIN IGBP1 protein OS=Bos taurus OX=9913 GN=IGBP1 PE=1 SV=1;tr|A6QP46|A6QP46_BOVIN IGBP1 protein OS=Bos taurus OX=9913 GN=IGBP1 PE=2 SV=1	0	0	0	0	0	0	0	0	0	0	0	0	0	6257500	0	SM group
Q3MHR7	sp|Q3MHR7|ARPC2_BOVIN Actin-related protein 2/3 complex subunit 2 OS=Bos taurus OX=9913 GN=ARPC2 PE=1 SV=1	0	0	0	0	0	0	0	0	0	0	0	0	0	6103900	0	SM group
Q0VBY4	tr|Q0VBY4|Q0VBY4_BOVIN TPD52 like 1 OS=Bos taurus OX=9913 GN=TPD52L1 PE=2 SV=1;tr|A0A3Q1MAI5|A0A3Q1MAI5_BOVIN TPD52 like 1 OS=Bos taurus OX=9913 GN=TPD52L1 PE=4 SV=1;tr|A0A3Q1LLK0|A0A3Q1LLK0_BOVIN TPD52 like 1 OS=Bos taurus OX=9913 GN=TPD52L1 PE=4 SV=1;tr|	0	0	0	0	0	0	0	0	0	0	0	0	0	5907100	0	SM group
E1BM16	tr|E1BM16|E1BM16_BOVIN Family with sequence similarity 83 member F OS=Bos taurus OX=9913 GN=FAM83F PE=4 SV=3	0	0	0	0	0	0	0	0	0	0	0	0	0	5851700	0	SM group
E1B8I3	tr|E1B8I3|E1B8I3_BOVIN LY6/PLAUR domain containing 2 OS=Bos taurus OX=9913 GN=LYPD2 PE=4 SV=1	0	0	0	0	0	0	0	0	0	0	0	0	5844800	0	0	SM group
Q29423	sp|Q29423|CD44_BOVIN CD44 antigen OS=Bos taurus OX=9913 GN=CD44 PE=2 SV=1	0	0	0	0	0	0	0	0	0	0	0	0	0	5724500	0	SM group
A0A3Q1MLW0	tr|A0A3Q1MLW0|A0A3Q1MLW0_BOVIN Serine/threonine-protein phosphatase OS=Bos taurus OX=9913 GN=PPP1CC PE=3 SV=1;sp|P61287|PP1G_BOVIN Serine/threonine-protein phosphatase PP1-gamma catalytic subunit OS=Bos taurus OX=9913 GN=PPP1CC PE=2 SV=1;tr|A0A3Q1N170|A0A3	0	0	0	0	0	0	0	0	0	0	0	0	5630000	0	0	SM group
Q08DX1	tr|Q08DX1|Q08DX1_BOVIN SH3 domain containing GRB2 like 2, endophilin A1 OS=Bos taurus OX=9913 GN=SH3GL2 PE=2 SV=1;sp|Q2KJA1|SH3G1_BOVIN Endophilin-A2 OS=Bos taurus OX=9913 GN=SH3GL1 PE=2 SV=1	0	0	0	0	0	0	0	0	0	0	0	0	0	5614900	0	SM group
A0A3Q1M836	tr|A0A3Q1M836|A0A3Q1M836_BOVIN Uncharacterized protein OS=Bos taurus OX=9913 PE=4 SV=1	0	0	0	0	0	0	0	0	0	0	0	0	0	5564900	0	SM group
Q3T0Y1	tr|Q3T0Y1|Q3T0Y1_BOVIN Ubiquitin thioesterase OS=Bos taurus OX=9913 GN=OTUB1 PE=1 SV=1	0	0	0	0	0	0	0	0	0	0	0	0	0	5548000	0	SM group
Q27971	sp|Q27971|CAN2_BOVIN Calpain-2 catalytic subunit OS=Bos taurus OX=9913 GN=CAPN2 PE=2 SV=2;tr|A0A3Q1LRZ7|A0A3Q1LRZ7_BOVIN Calpain-2 catalytic subunit OS=Bos taurus OX=9913 GN=CAPN2 PE=1 SV=1	0	0	0	0	0	0	0	0	0	0	0	0	0	5542200	0	SM group
F1MRG6	tr|F1MRG6|F1MRG6_BOVIN Uncharacterized protein OS=Bos taurus OX=9913 GN=LOC536097 PE=4 SV=3	0	0	0	0	0	0	0	0	0	0	0	0	0	5377900	0	SM group
F1MU18	tr|F1MU18|F1MU18_BOVIN Oncostatin M receptor OS=Bos taurus OX=9913 GN=OSMR PE=4 SV=3;tr|F1MGK8|F1MGK8_BOVIN Oncostatin M receptor OS=Bos taurus OX=9913 GN=OSMR PE=4 SV=3	0	0	0	0	0	0	0	0	0	0	0	5321300	0	0	0	SM group
A0A3Q1LU84	tr|A0A3Q1LU84|A0A3Q1LU84_BOVIN Ig-like domain-containing protein OS=Bos taurus OX=9913 PE=4 SV=1;tr|F6QN80|F6QN80_BOVIN Ig-like domain-containing protein OS=Bos taurus OX=9913 PE=4 SV=1	0	0	0	0	0	0	0	0	0	0	0	0	0	5286700	0	SM group
Q0VC89	sp|Q0VC89|ZDH20_BOVIN Palmitoyltransferase ZDHHC20 OS=Bos taurus OX=9913 GN=ZDHHC20 PE=2 SV=1;tr|A0A3Q1NJ45|A0A3Q1NJ45_BOVIN Palmitoyltransferase OS=Bos taurus OX=9913 GN=ZDHHC20 PE=3 SV=1;tr|A0A452DIT2|A0A452DIT2_BOVIN Palmitoyltransferase OS=Bos taurus O	0	0	0	0	0	0	0	0	0	0	0	0	5093700	0	0	SM group
Q29RN2	tr|Q29RN2|Q29RN2_BOVIN Glycogenin 1 OS=Bos taurus OX=9913 GN=GYG1 PE=2 SV=1	0	0	0	0	0	0	0	0	0	0	0	5087300	0	0	0	SM group
Q3ZBY8	tr|Q3ZBY8|Q3ZBY8_BOVIN GDP-mannose 4,6-dehydratase OS=Bos taurus OX=9913 GN=GMDS PE=2 SV=1	0	0	0	0	0	0	0	0	0	0	0	0	0	5062800	0	SM group
A0A3Q1LV18	tr|A0A3Q1LV18|A0A3Q1LV18_BOVIN T-complex protein 1 subunit beta OS=Bos taurus OX=9913 GN=CCT2 PE=1 SV=1;sp|Q3ZBH0|TCPB_BOVIN T-complex protein 1 subunit beta OS=Bos taurus OX=9913 GN=CCT2 PE=1 SV=3	0	0	0	0	0	0	0	0	0	0	0	5061900	0	0	0	SM group
A0A3Q1MQ80	tr|A0A3Q1MQ80|A0A3Q1MQ80_BOVIN Protein kinase C OS=Bos taurus OX=9913 GN=PRKCA PE=3 SV=1;sp|P04409|KPCA_BOVIN Protein kinase C alpha type OS=Bos taurus OX=9913 GN=PRKCA PE=1 SV=3;tr|A0A3Q1MB84|A0A3Q1MB84_BOVIN Protein kinase C OS=Bos taurus OX=9913 GN=PRKC	0	0	0	0	0	0	0	0	0	0	0	0	0	5002200	0	SM group
Q07537	sp|Q07537|GALT1_BOVIN Polypeptide N-acetylgalactosaminyltransferase 1 OS=Bos taurus OX=9913 GN=GALNT1 PE=1 SV=1	0	0	0	0	0	0	0	0	0	0	0	0	4994300	0	0	SM group
A2VE99	sp|A2VE99|SEP11_BOVIN Septin-11 OS=Bos taurus OX=9913 GN=SEPTIN11 PE=2 SV=1;tr|A0A3Q1MUN6|A0A3Q1MUN6_BOVIN Septin-11 OS=Bos taurus OX=9913 GN=SEPTIN11 PE=3 SV=1;tr|A0A3Q1LZ10|A0A3Q1LZ10_BOVIN Septin-11 OS=Bos taurus OX=9913 GN=SEPTIN11 PE=3 SV=1	0	0	0	0	0	0	0	0	0	0	0	0	0	4991400	0	SM group
Q6Y1E2	sp|Q6Y1E2|PLP2_BOVIN Proteolipid protein 2 OS=Bos taurus OX=9913 GN=PLP2 PE=2 SV=1	0	0	0	0	0	0	0	0	0	0	0	0	0	4975500	0	SM group
A0A3Q1M9G8	tr|A0A3Q1M9G8|A0A3Q1M9G8_BOVIN Ubiquitin-like domain-containing protein OS=Bos taurus OX=9913 PE=4 SV=1;tr|A0A3Q1M927|A0A3Q1M927_BOVIN Small ubiquitin-related modifier OS=Bos taurus OX=9913 PE=3 SV=1;sp|P61955|SUMO2_BOVIN Small ubiquitin-related modifier 2	0	0	0	0	0	0	0	0	0	0	0	0	0	4920000	0	SM group
G5E5V1	tr|G5E5V1|G5E5V1_BOVIN Ig-like domain-containing protein OS=Bos taurus OX=9913 PE=4 SV=2;tr|A0A3Q1LFV7|A0A3Q1LFV7_BOVIN Ig-like domain-containing protein OS=Bos taurus OX=9913 PE=4 SV=1;tr|G5E5H2|G5E5H2_BOVIN Ig-like domain-containing protein OS=Bos taurus	0	0	0	0	0	0	0	0	0	0	0	0	4903900	0	0	SM group
F1MLA4	tr|F1MLA4|F1MLA4_BOVIN 3-hydroxybutyrate dehydrogenase type 2 OS=Bos taurus OX=9913 GN=BDH2 PE=4 SV=1;sp|Q3T046|BDH2_BOVIN 3-hydroxybutyrate dehydrogenase type 2 OS=Bos taurus OX=9913 GN=BDH2 PE=2 SV=1	0	0	0	0	0	0	0	0	0	0	0	4877300	0	0	0	SM group
P63212	sp|P63212|GBG2_BOVIN Guanine nucleotide-binding protein G(I)/G(S)/G(O) subunit gamma-2 OS=Bos taurus OX=9913 GN=GNG2 PE=1 SV=2	0	0	0	0	0	0	0	0	0	0	0	0	0	4858200	0	SM group
P12763	sp|P12763|FETUA_BOVIN Alpha-2-HS-glycoprotein OS=Bos taurus OX=9913 GN=AHSG PE=1 SV=2;	0	0	0	0	0	0	0	0	0	0	0	0	4853300	0	0	SM group
F1MKY0	tr|F1MKY0|F1MKY0_BOVIN Golgi associated, gamma adaptin ear containing, ARF binding protein 2 OS=Bos taurus OX=9913 GN=GGA2 PE=4 SV=3	0	0	0	0	0	0	0	0	0	0	0	0	0	4820600	0	SM group
A0A140T898	tr|A0A140T898|A0A140T898_BOVIN Ras-related protein Rab-13 OS=Bos taurus OX=9913 GN=RAB13 PE=4 SV=1;sp|Q58DS5|RAB13_BOVIN Ras-related protein Rab-13 OS=Bos taurus OX=9913 GN=RAB13 PE=1 SV=1	0	0	0	0	0	0	0	0	0	0	0	4775000	0	0	0	SM group
A0A3Q1M0G3	tr|A0A3Q1M0G3|A0A3Q1M0G3_BOVIN Molybdopterin molybdenumtransferase OS=Bos taurus OX=9913 GN=GPHN PE=3 SV=1;tr|A0A3Q1NIR2|A0A3Q1NIR2_BOVIN Gephyrin OS=Bos taurus OX=9913 GN=GPHN PE=4 SV=1;tr|F1MQ57|F1MQ57_BOVIN Gephyrin OS=Bos taurus OX=9913 GN=GPHN PE=4 SV	0	0	0	0	0	0	0	0	0	0	4742800	0	0	0	0	SM group
Q3ZBD9	sp|Q3ZBD9|MARE1_BOVIN Microtubule-associated protein RP/EB family member 1 OS=Bos taurus OX=9913 GN=MAPRE1 PE=2 SV=3	0	0	0	0	0	0	0	0	0	0	0	0	0	4731800	0	SM group
A0A3Q1MJK1	tr|A0A3Q1MJK1|A0A3Q1MJK1_BOVIN Serpin B6 OS=Bos taurus OX=9913 GN=SERPINB6 PE=3 SV=1;sp|O02739|SPB6_BOVIN Serpin B6 OS=Bos taurus OX=9913 GN=SERPINB6 PE=2 SV=1;tr|F1N0T3|F1N0T3_BOVIN SERPIN domain-containing protein OS=Bos taurus OX=9913 GN=LOC617406 PE=3	0	0	0	0	0	0	0	0	0	0	0	4602800	0	0	0	SM group
Q2HJ58	sp|Q2HJ58|PRPS1_BOVIN Ribose-phosphate pyrophosphokinase 1 OS=Bos taurus OX=9913 GN=PRPS1 PE=2 SV=3;tr|F1MBV2|F1MBV2_BOVIN Pribosyltran_N domain-containing protein OS=Bos taurus OX=9913 GN=PRPS1L1 PE=4 SV=1	0	0	0	0	0	0	0	0	5236600	0	0	4537300	0	0	0
A0A3Q1MEH2	tr|A0A3Q1MEH2|A0A3Q1MEH2_BOVIN Glycoprotein M6B OS=Bos taurus OX=9913 GN=GPM6B PE=4 SV=1;tr|A0A3Q1LT94|A0A3Q1LT94_BOVIN Glycoprotein M6B OS=Bos taurus OX=9913 GN=GPM6B PE=4 SV=1	0	0	0	0	0	0	4732500	9160100	0	7477800	0	0	4529900	0	0
A0A3Q1LSR3	tr|A0A3Q1LSR3|A0A3Q1LSR3_BOVIN Uncharacterized protein OS=Bos taurus OX=9913 PE=4 SV=1;tr|A0A3Q1LUV3|A0A3Q1LUV3_BOVIN GTP-binding protein Rheb OS=Bos taurus OX=9913 GN=RHEB PE=4 SV=1;tr|A0A3Q1N4Q1|A0A3Q1N4Q1_BOVIN GTP-binding protein Rheb OS=Bos taurus OX=	0	0	0	0	0	0	0	0	0	0	0	0	4499800	0	0	SM group
Q2NL31	sp|Q2NL31|MTNA_BOVIN Methylthioribose-1-phosphate isomerase OS=Bos taurus OX=9913 GN=MRI1 PE=2 SV=1;tr|A0A452DHW8|A0A452DHW8_BOVIN Methylthioribose-1-phosphate isomerase OS=Bos taurus OX=9913 GN=MRI1 PE=3 SV=1	0	0	0	0	0	0	0	0	0	0	0	0	0	4409600	0	SM group
A1XG22	tr|A1XG22|A1XG22_BOVIN NF-kappaB transcription factor p65 subunit OS=Bos taurus OX=9913 GN=RELA PE=2 SV=1;tr|A0A3Q1LNY5|A0A3Q1LNY5_BOVIN RELA proto-oncogene, NF-kB subunit OS=Bos taurus OX=9913 GN=RELA PE=4 SV=1	0	0	0	0	0	0	0	0	0	0	0	0	0	4333800	0	SM group
Q673L2	tr|Q673L2|Q673L2_BOVIN C5a anaphylatoxin receptor OS=Bos taurus OX=9913 GN=C5AR1 PE=2 SV=2	0	0	0	0	0	28145000	0	0	0	0	0	4277300	0	0	0
Q1RMW9	tr|Q1RMW9|Q1RMW9_BOVIN Golgi phosphoprotein 3 OS=Bos taurus OX=9913 GN=GOLPH3 PE=2 SV=1	0	0	0	0	0	0	0	0	0	0	0	0	0	4250400	0	SM group
A0A3Q1NEQ0	tr|A0A3Q1NEQ0|A0A3Q1NEQ0_BOVIN Uncharacterized protein OS=Bos taurus OX=9913 GN=LOC525947 PE=1 SV=1;tr|E1BI82|E1BI82_BOVIN Uncharacterized protein OS=Bos taurus OX=9913 GN=LOC525947 PE=1 SV=3;;tr|A0A3Q1MUV9|A0A3Q1MUV9_BOVIN Uncharacterized protein OS=Bos t	0	0	0	0	0	0	0	0	0	0	0	0	4232300	0	0	SM group
P53712	sp|P53712|ITB1_BOVIN Integrin beta-1 OS=Bos taurus OX=9913 GN=ITGB1 PE=1 SV=3;tr|A0A452DIS2|A0A452DIS2_BOVIN Integrin beta OS=Bos taurus OX=9913 GN=ITGB1 PE=3 SV=1;tr|A0A140T8D2|A0A140T8D2_BOVIN Integrin beta OS=Bos taurus OX=9913 GN=ITGB1 PE=3 SV=2	0	0	0	0	0	0	0	0	0	0	0	0	4219000	0	0	SM group
A0A3Q1M5Z4	tr|A0A3Q1M5Z4|A0A3Q1M5Z4_BOVIN Major prion protein OS=Bos taurus OX=9913 GN=PRNP PE=3 SV=1;sp|P10279|PRIO_BOVIN Major prion protein OS=Bos taurus OX=9913 GN=PRNP PE=1 SV=2	0	0	0	0	0	0	0	0	0	0	4208500	0	0	0	0	SM group
A0A452DJF8	tr|A0A452DJF8|A0A452DJF8_BOVIN N-acetyl-D-glucosamine kinase OS=Bos taurus OX=9913 GN=NAGK PE=4 SV=1;sp|Q3SZM9|NAGK_BOVIN N-acetyl-D-glucosamine kinase OS=Bos taurus OX=9913 GN=NAGK PE=2 SV=1	0	0	0	0	0	0	0	0	0	0	0	0	0	4204300	0	SM group
A0A3Q1MEL2	tr|A0A3Q1MEL2|A0A3Q1MEL2_BOVIN Uncharacterized protein OS=Bos taurus OX=9913 PE=3 SV=1;sp|Q3ZCF3|SKP1_BOVIN S-phase kinase-associated protein 1 OS=Bos taurus OX=9913 GN=SKP1 PE=2 SV=1	0	0	0	0	0	0	0	0	0	0	0	0	0	4193700	0	SM group
Q17QZ0	tr|Q17QZ0|Q17QZ0_BOVIN Non-specific serine/threonine protein kinase OS=Bos taurus OX=9913 GN=PAK4 PE=2 SV=1	0	0	0	0	0	0	0	0	0	0	0	4171200	0	0	0	SM group
F1N1D4	tr|F1N1D4|F1N1D4_BOVIN Protein tweety homolog OS=Bos taurus OX=9913 GN=TTYH3 PE=3 SV=3;tr|A0A3Q1M2Y5|A0A3Q1M2Y5_BOVIN Protein tweety homolog OS=Bos taurus OX=9913 GN=TTYH3 PE=3 SV=1	0	0	0	0	0	0	12955000	0	0	10926000	0	4110200	0	0	0
A0A3Q1LPX3	tr|A0A3Q1LPX3|A0A3Q1LPX3_BOVIN Fc fragment of IgA and IgM receptor OS=Bos taurus OX=9913 GN=FCAMR PE=4 SV=1;tr|E1B8L8|E1B8L8_BOVIN Fc fragment of IgA and IgM receptor OS=Bos taurus OX=9913 GN=FCAMR PE=4 SV=2	0	0	0	0	0	0	0	0	0	0	0	0	4043300	0	0	SM group
A0A3Q1MCV5	tr|A0A3Q1MCV5|A0A3Q1MCV5_BOVIN Coatomer subunit alpha OS=Bos taurus OX=9913 GN=COPA PE=4 SV=1;tr|A0A140T856|A0A140T856_BOVIN Coatomer subunit alpha OS=Bos taurus OX=9913 GN=COPA PE=4 SV=1;sp|Q27954|COPA_BOVIN Coatomer subunit alpha OS=Bos taurus OX=9913 GN	0	0	0	0	0	0	0	0	0	0	0	3946100	0	0	0	SM group
Q3T093	sp|Q3T093|NECP1_BOVIN Adaptin ear-binding coat-associated protein 1 OS=Bos taurus OX=9913 GN=NECAP1 PE=2 SV=1	0	0	0	0	0	0	0	0	0	0	0	0	0	3812300	0	SM group
O02853	sp|O02853|PTGDS_BOVIN Prostaglandin-H2 D-isomerase OS=Bos taurus OX=9913 GN=PTGDS PE=1 SV=1;tr|A0A3Q1MGM5|A0A3Q1MGM5_BOVIN Prostaglandin-H2 D-isomerase OS=Bos taurus OX=9913 GN=PTGDS PE=1 SV=1	0	0	0	0	0	0	0	0	0	0	0	0	3777000	0	0	SM group
Q3T110	sp|Q3T110|T4S18_BOVIN Transmembrane 4 L6 family member 18 OS=Bos taurus OX=9913 GN=TM4SF18 PE=2 SV=1;tr|A0A3Q1LUI3|A0A3Q1LUI3_BOVIN Transmembrane 4 L6 family member 18 OS=Bos taurus OX=9913 GN=TM4SF18 PE=4 SV=1	0	0	0	0	0	0	0	0	0	0	0	0	3759900	0	0	SM group
E1BL59	tr|E1BL59|E1BL59_BOVIN Latent transforming growth factor beta binding protein 3 OS=Bos taurus OX=9913 GN=LTBP3 PE=4 SV=2;tr|A0A3Q1MCM4|A0A3Q1MCM4_BOVIN Latent transforming growth factor beta binding protein 3 OS=Bos taurus OX=9913 GN=LTBP3 PE=4 SV=1;tr|A0A	0	0	0	0	0	0	0	0	0	0	0	0	3707100	0	0	SM group
G3MWJ8	tr|G3MWJ8|G3MWJ8_BOVIN DEAD-box helicase 3 X-linked OS=Bos taurus OX=9913 GN=DDX3X PE=1 SV=1;tr|G5E631|G5E631_BOVIN DEAD-box helicase 3 X-linked OS=Bos taurus OX=9913 GN=DDX3X PE=1 SV=1	0	0	0	0	0	0	0	0	0	0	0	0	0	3694700	0	SM group
Q2HJ94	sp|Q2HJ94|DNJA2_BOVIN DnaJ homolog subfamily A member 2 OS=Bos taurus OX=9913 GN=DNAJA2 PE=2 SV=1;tr|A0A3Q1LGH8|A0A3Q1LGH8_BOVIN DnaJ homolog subfamily A member 2 OS=Bos taurus OX=9913 GN=DNAJA2 PE=4 SV=1	0	0	0	0	0	0	0	0	0	0	3688500	0	0	0	0	SM group
F1MVT7	tr|F1MVT7|F1MVT7_BOVIN EPM2A interacting protein 1 OS=Bos taurus OX=9913 GN=EPM2AIP1 PE=4 SV=2	0	0	0	0	0	0	0	0	0	0	0	3405900	0	0	0	SM group
F1MHP6	tr|F1MHP6|F1MHP6_BOVIN Adenylosuccinate lyase OS=Bos taurus OX=9913 GN=ADSL PE=3 SV=3;sp|A3KN12|PUR8_BOVIN Adenylosuccinate lyase OS=Bos taurus OX=9913 GN=ADSL PE=2 SV=1	0	0	0	0	0	0	0	0	0	0	0	0	0	3296800	0	SM group
Q2KIV8	tr|Q2KIV8|Q2KIV8_BOVIN Glutathione S-transferase OS=Bos taurus OX=9913 GN=GSTM3 PE=1 SV=1;tr|A0A3Q1LSN6|A0A3Q1LSN6_BOVIN Glutathione S-transferase OS=Bos taurus OX=9913 GN=GSTM3 PE=1 SV=1	0	0	0	0	0	0	0	0	0	0	0	3278700	0	0	0	SM group
Q58DU5	sp|Q58DU5|PSA3_BOVIN Proteasome subunit alpha type-3 OS=Bos taurus OX=9913 GN=PSMA3 PE=1 SV=3	0	0	0	0	0	0	0	0	0	0	0	3228200	0	0	0	SM group
G5E630	tr|G5E630|G5E630_BOVIN USP9X OS=Bos taurus OX=9913 GN=USP9X PE=3 SV=1	0	0	0	0	0	0	0	0	3726000	0	0	3227900	0	0	0
A0A3Q1M9W3	tr|A0A3Q1M9W3|A0A3Q1M9W3_BOVIN Afadin, adherens junction formation factor OS=Bos taurus OX=9913 GN=AFDN PE=4 SV=1;tr|A0A3Q1M0H0|A0A3Q1M0H0_BOVIN Afadin, adherens junction formation factor OS=Bos taurus OX=9913 GN=AFDN PE=4 SV=1;tr|A0A3Q1NNG5|A0A3Q1NNG5_BOV	0	0	0	0	0	0	0	0	0	0	0	0	0	3214400	0	SM group
Q3T035	sp|Q3T035|ARPC3_BOVIN Actin-related protein 2/3 complex subunit 3 OS=Bos taurus OX=9913 GN=ARPC3 PE=1 SV=3;tr|A0A3Q1MQH2|A0A3Q1MQH2_BOVIN Actin-related protein 2/3 complex subunit 3 OS=Bos taurus OX=9913 GN=ARPC3 PE=1 SV=1	0	0	0	0	0	0	0	0	0	0	0	0	3201100	0	0	SM group
E1BHT5	tr|E1BHT5|E1BHT5_BOVIN Ubiquitin protein ligase E3 component n-recognin 4 OS=Bos taurus OX=9913 GN=UBR4 PE=4 SV=2	0	0	0	0	0	0	0	0	0	0	0	3152100	0	0	0	SM group
Q2KII4	sp|Q2KII4|ELOC_BOVIN Elongin-C OS=Bos taurus OX=9913 GN=ELOC PE=1 SV=1	0	0	0	0	0	0	0	0	0	0	0	3141100	0	0	0	SM group
F1MF22	tr|F1MF22|F1MF22_BOVIN Methylenetetrahydrofolate reductase OS=Bos taurus OX=9913 GN=MTHFR PE=3 SV=2;tr|A0A3Q1M8J1|A0A3Q1M8J1_BOVIN Methylenetetrahydrofolate reductase OS=Bos taurus OX=9913 GN=MTHFR PE=3 SV=1;sp|Q5I598|MTHR_BOVIN Methylenetetrahydrofolate r	0	0	0	0	0	0	0	0	0	0	0	0	0	3084000	0	SM group
Q95LA9	sp|Q95LA9|TLR2_BOVIN Toll-like receptor 2 OS=Bos taurus OX=9913 GN=TLR2 PE=2 SV=1	0	0	0	0	0	0	0	0	0	0	0	0	0	3076300	0	SM group
Q3SZ52	sp|Q3SZ52|UB2V1_BOVIN Ubiquitin-conjugating enzyme E2 variant 1 OS=Bos taurus OX=9913 GN=UBE2V1 PE=2 SV=1;tr|A0A3Q1NL19|A0A3Q1NL19_BOVIN Ubiquitin-conjugating enzyme E2 variant 1 OS=Bos taurus OX=9913 GN=UBE2V1 PE=4 SV=1;tr|A0A452DJ78|A0A452DJ78_BOVIN Ubiq	0	0	0	0	0	0	0	0	0	0	0	3070100	0	0	0	SM group
A0A0A0MPA4	tr|A0A0A0MPA4|A0A0A0MPA4_BOVIN 40S ribosomal protein S25 OS=Bos taurus OX=9913 PE=3 SV=2;tr|A0A3Q1MTI8|A0A3Q1MTI8_BOVIN 40S ribosomal protein S25 OS=Bos taurus OX=9913 PE=3 SV=1;sp|Q56JX5|RS25_BOVIN 40S ribosomal protein S25 OS=Bos taurus OX=9913 GN=RPS25	0	0	0	0	0	0	0	0	0	0	0	0	3054900	0	0	SM group
P63171	sp|P63171|DYLT1_BOVIN Dynein light chain Tctex-type 1 OS=Bos taurus OX=9913 GN=DYNLT1 PE=1 SV=1;tr|A0A3Q1LVY9|A0A3Q1LVY9_BOVIN Uncharacterized protein OS=Bos taurus OX=9913 PE=4 SV=1;tr|A0A3Q1NLY8|A0A3Q1NLY8_BOVIN Uncharacterized protein OS=Bos taurus OX=9	0	0	0	0	0	0	0	0	0	0	0	0	0	2969700	0	SM group
Q3MHN0	sp|Q3MHN0|PSB6_BOVIN Proteasome subunit beta type-6 OS=Bos taurus OX=9913 GN=PSMB6 PE=1 SV=1	0	0	0	0	0	0	0	0	0	0	0	2897800	0	0	0	SM group
Q2KHU0	sp|Q2KHU0|SERB_BOVIN Phosphoserine phosphatase OS=Bos taurus OX=9913 GN=PSPH PE=2 SV=1	0	0	0	0	0	0	0	0	0	0	0	0	0	2892500	0	SM group
P68102	sp|P68102|IF2A_BOVIN Eukaryotic translation initiation factor 2 subunit 1 OS=Bos taurus OX=9913 GN=EIF2S1 PE=2 SV=2	0	0	0	0	0	0	0	0	0	0	0	2841200	0	0	0	SM group
A0A3Q1LXL9	tr|A0A3Q1LXL9|A0A3Q1LXL9_BOVIN Transmembrane protein 63A OS=Bos taurus OX=9913 GN=TMEM63A PE=4 SV=1;tr|A7MB88|A7MB88_BOVIN TMEM63A protein OS=Bos taurus OX=9913 GN=TMEM63A PE=2 SV=1	0	0	0	0	0	0	0	0	0	0	0	2834300	0	0	0	SM group
A0A3Q1LPL7	tr|A0A3Q1LPL7|A0A3Q1LPL7_BOVIN Erythrocyte membrane protein band 4.1 like 2 OS=Bos taurus OX=9913 GN=EPB41L2 PE=4 SV=1;tr|U3Q4C5|U3Q4C5_BOVIN Erythrocyte membrane protein band 4.1 like 2 OS=Bos taurus OX=9913 GN=EPB41L2 PE=2 SV=1;tr|A0A3Q1LU85|A0A3Q1LU85_B	0	0	0	0	0	0	0	0	0	0	2811600	0	0	0	0	SM group
P80457	sp|P80457|XDH_BOVIN Xanthine dehydrogenase/oxidase OS=Bos taurus OX=9913 GN=XDH PE=1 SV=4	0	0	0	0	0	0	0	0	0	0	0	2798600	0	0	0	SM group
Q32L96	sp|Q32L96|PHIPL_BOVIN Phytanoyl-CoA hydroxylase interacting protein-like OS=Bos taurus OX=9913 GN=PHYHIPL PE=2 SV=2;tr|A0A3Q1MBM1|A0A3Q1MBM1_BOVIN Phytanoyl-CoA hydroxylase-interacting protein-like OS=Bos taurus OX=9913 GN=PHYHIPL PE=4 SV=1;tr|A0A3Q1M2T4|A	0	0	0	0	0	0	0	0	0	0	0	2768500	0	0	0	SM group
G3MX98	tr|G3MX98|G3MX98_BOVIN Keratin 9 OS=Bos taurus OX=9913 GN=KRT9 PE=3 SV=2	0	0	0	0	0	0	0	0	0	0	2767100	0	0	0	0	SM group
F1MSZ6	tr|F1MSZ6|F1MSZ6_BOVIN Antithrombin-III OS=Bos taurus OX=9913 GN=SERPINC1 PE=3 SV=2;sp|P41361|ANT3_BOVIN Antithrombin-III OS=Bos taurus OX=9913 GN=SERPINC1 PE=1 SV=2;;tr|A0A3Q1MS55|A0A3Q1MS55_BOVIN Antithrombin-III OS=Bos taurus OX=9913 GN=SERPINC1 PE=3 SV	0	0	0	0	0	0	0	0	0	0	2735200	0	0	0	0	SM group
P33433	sp|P33433|HRG_BOVIN Histidine-rich glycoprotein (Fragments) OS=Bos taurus OX=9913 GN=HRG PE=1 SV=1;tr|F1MKS5|F1MKS5_BOVIN Histidine-rich glycoprotein OS=Bos taurus OX=9913 GN=HRG PE=4 SV=3	0	0	0	0	0	0	0	0	0	0	2695200	0	0	0	0	SM group
Q3T169	sp|Q3T169|RS3_BOVIN 40S ribosomal protein S3 OS=Bos taurus OX=9913 GN=RPS3 PE=2 SV=1	0	0	0	0	0	0	0	0	0	0	0	2662400	0	0	0	SM group
A5D7R9	tr|A5D7R9|A5D7R9_BOVIN NRAS protein OS=Bos taurus OX=9913 GN=NRAS PE=2 SV=1;tr|G3MXH2|G3MXH2_BOVIN HRas proto-oncogene, GTPase OS=Bos taurus OX=9913 GN=HRAS PE=4 SV=1;tr|G3N1U2|G3N1U2_BOVIN HRas proto-oncogene, GTPase OS=Bos taurus OX=9913 GN=HRAS PE=4 SV=	0	0	0	0	0	0	0	0	0	0	0	0	2605700	0	0	SM group
A4IFP2	tr|A4IFP2|A4IFP2_BOVIN KRT4 protein OS=Bos taurus OX=9913 GN=KRT4 PE=2 SV=1	0	0	0	0	0	0	0	0	0	0	0	0	0	2557600	0	SM group
A0A3Q1ME58	tr|A0A3Q1ME58|A0A3Q1ME58_BOVIN Galectin OS=Bos taurus OX=9913 GN=LGALS9 PE=4 SV=1;tr|Q5E9E0|Q5E9E0_BOVIN Galectin OS=Bos taurus OX=9913 GN=LGALS9 PE=2 SV=1;tr|A0A3Q1M9R6|A0A3Q1M9R6_BOVIN Galectin OS=Bos taurus OX=9913 GN=LGALS9 PE=4 SV=1;tr|F1MZ12|F1MZ12_B	0	0	0	0	0	0	0	0	0	0	0	0	2547800	0	0	SM group
G5E5T5	tr|G5E5T5|G5E5T5_BOVIN Uncharacterized protein OS=Bos taurus OX=9913 PE=1 SV=2	0	0	0	0	0	0	0	0	0	0	0	0	0	2540200	0	SM group
F1N290	tr|F1N290|F1N290_BOVIN Cordon-bleu WH2 repeat protein like 1 OS=Bos taurus OX=9913 GN=COBLL1 PE=4 SV=2;tr|A0A3Q1NNE9|A0A3Q1NNE9_BOVIN Cordon-bleu WH2 repeat protein like 1 OS=Bos taurus OX=9913 GN=COBLL1 PE=4 SV=1;tr|A0A3Q1MCY4|A0A3Q1MCY4_BOVIN Cordon-bleu	0	0	0	0	0	0	0	0	0	0	0	0	0	2490300	0	SM group
A0A3Q1LRY6	tr|A0A3Q1LRY6|A0A3Q1LRY6_BOVIN Uncharacterized protein OS=Bos taurus OX=9913 GN=NCL PE=1 SV=1;tr|E1B8K6|E1B8K6_BOVIN Uncharacterized protein OS=Bos taurus OX=9913 GN=NCL PE=1 SV=1;tr|G3MYJ0|G3MYJ0_BOVIN Uncharacterized protein OS=Bos taurus OX=9913 PE=4 SV	0	0	0	0	0	0	0	0	0	0	0	0	2432700	0	0	SM group
Q95JC7	sp|Q95JC7|AAAT_BOVIN Neutral amino acid transporter B(0) OS=Bos taurus OX=9913 GN=SLC1A5 PE=2 SV=1;tr|A0A3Q1LFR7|A0A3Q1LFR7_BOVIN Amino acid transporter OS=Bos taurus OX=9913 GN=SLC1A5 PE=3 SV=1	0	0	0	0	0	0	0	0	0	0	0	0	2344000	0	0	SM group
A2VDZ0	tr|A2VDZ0|A2VDZ0_BOVIN Serine/threonine-protein phosphatase 2A 56 kDa regulatory subunit OS=Bos taurus OX=9913 GN=PPP2R5A PE=2 SV=1	0	0	0	0	0	0	0	0	0	0	0	2320600	0	0	0	SM group
A0A3Q1M010	tr|A0A3Q1M010|A0A3Q1M010_BOVIN UTP--glucose-1-phosphate uridylyltransferase OS=Bos taurus OX=9913 GN=UGP2 PE=1 SV=1;tr|A0A3Q1MUI0|A0A3Q1MUI0_BOVIN UTP--glucose-1-phosphate uridylyltransferase OS=Bos taurus OX=9913 GN=UGP2 PE=1 SV=1	0	0	0	0	0	0	0	0	0	0	0	2311400	0	0	0	SM group
A0A3Q1MDI3	tr|A0A3Q1MDI3|A0A3Q1MDI3_BOVIN 26S proteasome non-ATPase regulatory subunit 11 OS=Bos taurus OX=9913 GN=PSMD11 PE=4 SV=1;sp|Q2KI42|PSD11_BOVIN 26S proteasome non-ATPase regulatory subunit 11 OS=Bos taurus OX=9913 GN=PSMD11 PE=2 SV=3	0	0	0	0	0	0	0	0	0	0	0	2197400	0	0	0	SM group
A0A3Q1M696	tr|A0A3Q1M696|A0A3Q1M696_BOVIN Calcium-transporting ATPase OS=Bos taurus OX=9913 GN=ATP2B4 PE=3 SV=1;tr|F1MQ01|F1MQ01_BOVIN Calcium-transporting ATPase OS=Bos taurus OX=9913 GN=ATP2B4 PE=3 SV=3;sp|D3K0R6|AT2B4_BOVIN Plasma membrane calcium-transporting ATP	0	0	0	0	0	0	0	0	0	0	0	0	2152500	0	0	SM group
Q3T168	sp|Q3T168|CYBP_BOVIN Calcyclin-binding protein OS=Bos taurus OX=9913 GN=CACYBP PE=2 SV=1	0	0	0	0	0	0	0	0	0	0	0	0	2144100	0	0	SM group
P11019	sp|P11019|VATE1_BOVIN V-type proton ATPase subunit E 1 OS=Bos taurus OX=9913 GN=ATP6V1E1 PE=2 SV=1;tr|A0A3Q1NNP6|A0A3Q1NNP6_BOVIN V-type proton ATPase subunit E 1 OS=Bos taurus OX=9913 GN=ATP6V1E1 PE=1 SV=1	0	0	0	0	0	0	0	0	0	0	0	0	2123000	0	0	SM group
A0A3Q1N0C8	tr|A0A3Q1N0C8|A0A3Q1N0C8_BOVIN ADP ribosylation factor guanine nucleotide exchange factor 2 OS=Bos taurus OX=9913 GN=ARFGEF2 PE=4 SV=1;tr|E1BKI9|E1BKI9_BOVIN ADP ribosylation factor guanine nucleotide exchange factor 2 OS=Bos taurus OX=9913 GN=ARFGEF2 PE=4	0	0	0	0	0	0	0	0	0	0	0	2116100	0	0	0	SM group
F1MDD5	tr|F1MDD5|F1MDD5_BOVIN Laminin subunit alpha 3 OS=Bos taurus OX=9913 GN=LAMA3 PE=1 SV=3	0	0	0	0	0	0	0	0	0	0	2067300	0	0	0	0	SM group
Q3T0S6	sp|Q3T0S6|RL8_BOVIN 60S ribosomal protein L8 OS=Bos taurus OX=9913 GN=RPL8 PE=2 SV=3	0	0	0	0	0	0	0	0	0	0	0	2043200	0	0	0	SM group
F1MIL9	tr|F1MIL9|F1MIL9_BOVIN Glucosamine (UDP-N-acetyl)-2-epimerase/N-acetylmannosamine kinase OS=Bos taurus OX=9913 GN=GNE PE=4 SV=3	0	0	0	0	0	0	0	0	0	0	0	0	0	2025900	0	SM group
P46196	sp|P46196|MK01_BOVIN Mitogen-activated protein kinase 1 OS=Bos taurus OX=9913 GN=MAPK1 PE=2 SV=3	0	0	0	0	0	0	0	0	0	0	0	1993200	0	0	0	SM group
A0A3Q1N775	tr|A0A3Q1N775|A0A3Q1N775_BOVIN Collagen type XIV alpha 1 chain OS=Bos taurus OX=9913 GN=COL14A1 PE=1 SV=1;tr|E1BA17|E1BA17_BOVIN Collagen type XIV alpha 1 chain OS=Bos taurus OX=9913 GN=COL14A1 PE=1 SV=2	0	0	0	0	0	0	0	0	0	0	0	1955700	0	0	0	SM group
P10897	sp|P10897|CY561_BOVIN Cytochrome b561 OS=Bos taurus OX=9913 GN=CYB561 PE=1 SV=2	0	0	0	0	0	0	0	0	0	0	0	1934100	0	0	0	SM group
A0A3Q1LGC6	tr|A0A3Q1LGC6|A0A3Q1LGC6_BOVIN Tetraspanin OS=Bos taurus OX=9913 GN=TSPAN14 PE=3 SV=1;tr|F6R3W5|F6R3W5_BOVIN Tetraspanin OS=Bos taurus OX=9913 GN=TSPAN14 PE=3 SV=1;tr|A0A3Q1MTK7|A0A3Q1MTK7_BOVIN Tetraspanin OS=Bos taurus OX=9913 GN=TSPAN14 PE=3 SV=1;tr|A0A	0	0	0	0	0	0	0	0	0	0	0	0	0	1877000	0	SM group
A0A3Q1LTG9	tr|A0A3Q1LTG9|A0A3Q1LTG9_BOVIN TBC1 domain family member 9B OS=Bos taurus OX=9913 GN=TBC1D9B PE=4 SV=1;tr|A7MBG5|A7MBG5_BOVIN TBC1 domain family member 9B OS=Bos taurus OX=9913 GN=TBC1D9B PE=2 SV=1	0	0	0	0	0	0	0	0	0	0	0	1874100	0	0	0	SM group
Q865S1	sp|Q865S1|AP3D1_BOVIN AP-3 complex subunit delta-1 OS=Bos taurus OX=9913 GN=AP3D1 PE=1 SV=2;tr|A0A3Q1MCC2|A0A3Q1MCC2_BOVIN AP-3 complex subunit delta OS=Bos taurus OX=9913 GN=AP3D1 PE=3 SV=1	0	0	0	0	0	0	0	0	0	0	0	1751100	0	0	0	SM group
Q5EAC6	sp|Q5EAC6|CDC37_BOVIN Hsp90 co-chaperone Cdc37 OS=Bos taurus OX=9913 GN=CDC37 PE=2 SV=1	0	0	0	0	0	0	0	0	0	0	0	0	0	1686000	0	SM group
A0A3Q1N351	tr|A0A3Q1N351|A0A3Q1N351_BOVIN 5-AMP-activated protein kinase subunit gamma-1 OS=Bos taurus OX=9913 GN=PRKAG1 PE=4 SV=1;sp|P58108|AAKG1_BOVIN 5-AMP-activated protein kinase subunit gamma-1 OS=Bos taurus OX=9913 GN=PRKAG1 PE=2 SV=2;tr|A0A3Q1MRT1|A0A3Q1MRT	0	0	0	0	0	0	0	0	0	0	0	1662500	0	0	0	SM group
Q2KIW2	tr|Q2KIW2|Q2KIW2_BOVIN CD68 molecule OS=Bos taurus OX=9913 GN=CD68 PE=2 SV=1	0	0	0	0	0	0	0	0	0	0	0	0	1577400	0	0	SM group
A0A3Q1MBZ7	tr|A0A3Q1MBZ7|A0A3Q1MBZ7_BOVIN MFS domain-containing protein OS=Bos taurus OX=9913 GN=FLVCR2 PE=4 SV=1;tr|E1B772|E1B772_BOVIN MFS domain-containing protein OS=Bos taurus OX=9913 GN=FLVCR2 PE=4 SV=3	0	0	0	0	0	0	0	0	0	0	1437400	0	0	0	0	SM group
Q08DU9	sp|Q08DU9|HP1B3_BOVIN Heterochromatin protein 1-binding protein 3 OS=Bos taurus OX=9913 GN=HP1BP3 PE=2 SV=1	0	0	0	0	0	0	0	0	0	0	1432900	0	0	0	0	SM group
F1MCZ0	tr|F1MCZ0|F1MCZ0_BOVIN GMP reductase OS=Bos taurus OX=9913 GN=GMPR2 PE=3 SV=3;sp|Q32L93|GMPR2_BOVIN GMP reductase 2 OS=Bos taurus OX=9913 GN=GMPR2 PE=2 SV=1	0	0	0	0	0	0	0	0	0	0	0	1416200	0	0	0	SM group
F1MQH0	tr|F1MQH0|F1MQH0_BOVIN Engulfment and cell motility 1 OS=Bos taurus OX=9913 GN=ELMO1 PE=4 SV=1;tr|A0A3Q1MHU3|A0A3Q1MHU3_BOVIN Engulfment and cell motility 1 OS=Bos taurus OX=9913 GN=ELMO1 PE=4 SV=1	0	0	0	0	0	0	0	0	0	0	0	0	0	1405000	0	SM group
Q95115	sp|Q95115|STA5A_BOVIN Signal transducer and activator of transcription 5A OS=Bos taurus OX=9913 GN=STAT5A PE=2 SV=2;tr|F1MER9|F1MER9_BOVIN Signal transducer and activator of transcription OS=Bos taurus OX=9913 GN=STAT5A PE=3 SV=3;tr|A0A140T878|A0A140T878_B	0	0	0	0	0	0	0	0	0	0	0	1391100	0	0	0	SM group
A0A3Q1MKT0	tr|A0A3Q1MKT0|A0A3Q1MKT0_BOVIN PDZ and LIM domain 5 OS=Bos taurus OX=9913 GN=PDLIM5 PE=4 SV=1;tr|A0A3Q1N6S6|A0A3Q1N6S6_BOVIN PDZ and LIM domain 5 OS=Bos taurus OX=9913 GN=PDLIM5 PE=4 SV=1;tr|A0A3Q1MJ74|A0A3Q1MJ74_BOVIN PDZ and LIM domain 5 OS=Bos taurus OX	0	0	0	0	0	0	0	0	0	0	0	0	0	1366100	0	SM group
E1BIX3	tr|E1BIX3|E1BIX3_BOVIN Calpain 7 OS=Bos taurus OX=9913 GN=CAPN7 PE=3 SV=2	0	0	0	0	0	0	0	0	0	0	1277800	0	0	0	0	SM group
Q2HJ57	sp|Q2HJ57|COTL1_BOVIN Coactosin-like protein OS=Bos taurus OX=9913 GN=COTL1 PE=2 SV=3	0	0	0	0	0	0	0	0	0	0	0	1257300	0	0	0	SM group
A0A3Q1LL35	tr|A0A3Q1LL35|A0A3Q1LL35_BOVIN Uncharacterized protein OS=Bos taurus OX=9913 PE=4 SV=1	0	0	0	0	0	0	0	0	0	0	1249100	0	0	0	0	SM group
Q1LZ95	sp|Q1LZ95|IDI1_BOVIN Isopentenyl-diphosphate Delta-isomerase 1 OS=Bos taurus OX=9913 GN=IDI1 PE=2 SV=2	0	0	0	0	0	0	0	0	0	0	0	1238800	0	0	0	SM group
A4FUG8	sp|A4FUG8|RABE2_BOVIN Rab GTPase-binding effector protein 2 OS=Bos taurus OX=9913 GN=RABEP2 PE=2 SV=1	0	0	0	0	0	0	0	0	0	0	0	1236000	0	0	0	SM group
Q56JX6	sp|Q56JX6|RS28_BOVIN 40S ribosomal protein S28 OS=Bos taurus OX=9913 GN=RPS28 PE=3 SV=1	0	0	0	0	0	0	0	0	0	0	0	1218000	0	0	0	SM group
F1N2I5	tr|F1N2I5|F1N2I5_BOVIN Carboxymethylenebutenolidase homolog OS=Bos taurus OX=9913 GN=CMBL PE=4 SV=1	0	0	0	0	0	0	0	0	0	0	0	1170100	0	0	0	SM group
Q2HJE4	sp|Q2HJE4|UBP15_BOVIN Ubiquitin carboxyl-terminal hydrolase 15 OS=Bos taurus OX=9913 GN=USP15 PE=2 SV=1;tr|A0A3Q1M4Y9|A0A3Q1M4Y9_BOVIN Ubiquitin carboxyl-terminal hydrolase OS=Bos taurus OX=9913 GN=USP15 PE=3 SV=1	0	0	0	0	0	0	0	0	0	0	0	1158200	0	0	0	SM group
E1BMX0	tr|E1BMX0|E1BMX0_BOVIN KRAS proto-oncogene, GTPase OS=Bos taurus OX=9913 GN=KRAS PE=4 SV=3	0	0	0	0	0	0	0	0	0	0	0	0	0	1149900	0	SM group
A0A3Q1MA60	tr|A0A3Q1MA60|A0A3Q1MA60_BOVIN Eukaryotic translation initiation factor 3 subunit C OS=Bos taurus OX=9913 GN=EIF3CL PE=1 SV=1;sp|Q3SYW6|EIF3C_BOVIN Eukaryotic translation initiation factor 3 subunit C OS=Bos taurus OX=9913 GN=EIF3C PE=2 SV=1	0	0	0	0	0	0	0	0	0	0	0	1142100	0	0	0	SM group
A0A3Q1LY87	tr|A0A3Q1LY87|A0A3Q1LY87_BOVIN ENAH actin regulator OS=Bos taurus OX=9913 GN=ENAH PE=1 SV=1;tr|F1N214|F1N214_BOVIN ENAH actin regulator OS=Bos taurus OX=9913 GN=ENAH PE=1 SV=3;tr|E1BHY1|E1BHY1_BOVIN Enah/Vasp-like OS=Bos taurus OX=9913 GN=EVL PE=1 SV=2;tr|	0	0	0	0	0	0	0	0	0	0	0	1136200	0	0	0	SM group
Q3ZBH5	tr|Q3ZBH5|Q3ZBH5_BOVIN Proliferation-associated 2G4, 38kDa OS=Bos taurus OX=9913 GN=PA2G4 PE=1 SV=1	0	0	0	0	0	0	0	0	0	0	0	1017900	0	0	0	SM group
P20456	sp|P20456|IMPA1_BOVIN Inositol monophosphatase 1 OS=Bos taurus OX=9913 GN=IMPA1 PE=1 SV=1	0	0	0	0	0	0	0	0	0	0	0	988680	0	0	0	SM group
Q0P5F2	sp|Q0P5F2|PSMG1_BOVIN Proteasome assembly chaperone 1 OS=Bos taurus OX=9913 GN=PSMG1 PE=2 SV=1	0	0	0	0	0	0	0	0	0	0	0	980790	0	0	0	SM group
Q17QR2	tr|Q17QR2|Q17QR2_BOVIN STAM binding protein OS=Bos taurus OX=9913 GN=STAMBP PE=2 SV=1	0	0	0	0	0	0	0	0	0	0	957300	0	0	0	0	SM group
A0A3Q1LLE0	tr|A0A3Q1LLE0|A0A3Q1LLE0_BOVIN Protein phosphatase 1 regulatory subunit OS=Bos taurus OX=9913 GN=PPP1R12C PE=4 SV=1;tr|A0A3Q1LWP2|A0A3Q1LWP2_BOVIN Protein phosphatase 1 regulatory subunit OS=Bos taurus OX=9913 GN=PPP1R12C PE=4 SV=1;tr|A0A3Q1LPY3|A0A3Q1LPY3	0	0	0	0	0	0	0	0	0	0	850580	0	0	0	0	SM group
A0A3Q1LP96	tr|A0A3Q1LP96|A0A3Q1LP96_BOVIN Dynactin subunit 4 OS=Bos taurus OX=9913 GN=DCTN4 PE=4 SV=1;tr|A0A3Q1MH34|A0A3Q1MH34_BOVIN Dynactin subunit 4 OS=Bos taurus OX=9913 GN=DCTN4 PE=4 SV=1;tr|E1BBI8|E1BBI8_BOVIN Dynactin subunit 4 OS=Bos taurus OX=9913 GN=DCTN4 P	0	0	0	0	0	0	0	0	0	0	746490	0	0	0	0	SM group
F1MF38	tr|F1MF38|F1MF38_BOVIN Embigin OS=Bos taurus OX=9913 GN=EMB PE=4 SV=3	0	0	0	0	0	0	0	0	0	0	0	542260	0	0	0	SM group
P56425	sp|P56425|CTHL7_BOVIN Cathelicidin-7 OS=Bos taurus OX=9913 GN=CATHL7 PE=2 SV=1	0	0	0	0	0	232260000	621200000	0	64150000	100550000	0	0	0	0	0	CM group
E1BJW2	tr|E1BJW2|E1BJW2_BOVIN STEAP4 metalloreductase OS=Bos taurus OX=9913 GN=STEAP4 PE=1 SV=1	0	0	0	0	0	0	0	0	363510000	34761000	0	0	0	0	0	CM group
Q9BDR7	sp|Q9BDR7|FCERG_BOVIN High affinity immunoglobulin epsilon receptor subunit gamma OS=Bos taurus OX=9913 GN=FCER1G PE=3 SV=1	0	0	0	0	0	0	188670000	23363000	0	163720000	0	0	0	0	0	CM group
E1BAD2	tr|E1BAD2|E1BAD2_BOVIN Peptidase S1 domain-containing protein OS=Bos taurus OX=9913 GN=LOC505658 PE=3 SV=2	0	0	0	0	0	0	302050000	0	0	14567000	0	0	0	0	0	CM group
A5D7H9	tr|A5D7H9|A5D7H9_BOVIN Transporter OS=Bos taurus OX=9913 GN=SLC6A14 PE=1 SV=1;tr|A0A3Q1MIK5|A0A3Q1MIK5_BOVIN Transporter OS=Bos taurus OX=9913 GN=SLC6A14 PE=3 SV=1;tr|A0A3Q1M795|A0A3Q1M795_BOVIN Transporter OS=Bos taurus OX=9913 GN=SLC6A14 PE=3 SV=1;tr|A0A	0	0	0	0	0	0	53920000	56548000	116930000	64481000	0	0	0	0	0	CM group
Q0VBZ9	sp|Q0VBZ9|MRP_BOVIN MARCKS-related protein OS=Bos taurus OX=9913 GN=MARCKSL1 PE=2 SV=1	0	0	0	0	0	45355000	58382000	0	0	88888000	0	0	0	0	0	CM group
P33046	sp|P33046|CTHL4_BOVIN Cathelicidin-4 OS=Bos taurus OX=9913 GN=CATHL4 PE=1 SV=1	0	0	0	0	0	0	150290000	0	0	35606000	0	0	0	0	0	CM group
F1MJN4	tr|F1MJN4|F1MJN4_BOVIN Amino acid transporter OS=Bos taurus OX=9913 GN=SLC1A1 PE=3 SV=1;sp|Q95135|EAA3_BOVIN Excitatory amino acid transporter 3 OS=Bos taurus OX=9913 GN=SLC1A1 PE=2 SV=1	0	0	0	0	0	0	0	109420000	71165000	0	0	0	0	0	0	CM group
G3X709	tr|G3X709|G3X709_BOVIN XK-related protein OS=Bos taurus OX=9913 GN=CYBB PE=3 SV=2;sp|O46522|CY24B_BOVIN Cytochrome b-245 heavy chain OS=Bos taurus OX=9913 GN=CYBB PE=2 SV=1;tr|A0A3Q1LFX6|A0A3Q1LFX6_BOVIN Cytochrome b-245 heavy chain OS=Bos taurus OX=9913 G	0	0	0	0	0	0	87969000	0	0	44202000	0	0	0	0	0	CM group
F1MWU9	tr|F1MWU9|F1MWU9_BOVIN Heat shock protein family A (Hsp70) member 6 OS=Bos taurus OX=9913 GN=HSPA6 PE=1 SV=3	0	0	0	0	0	0	0	0	0	131920000	0	0	0	0	0	CM group
F1N7I6	tr|F1N7I6|F1N7I6_BOVIN Grancalcin OS=Bos taurus OX=9913 GN=GCA PE=4 SV=2	0	0	0	0	0	0	131130000	0	0	0	0	0	0	0	0	CM group
F1MJS9	tr|F1MJS9|F1MJS9_BOVIN Protein tyrosine phosphatase receptor type C OS=Bos taurus OX=9913 GN=PTPRC PE=1 SV=3	0	0	0	0	0	0	92127000	0	0	31219000	0	0	0	0	0	CM group
A0A3Q1M4R3	tr|A0A3Q1M4R3|A0A3Q1M4R3_BOVIN L-lactate dehydrogenase OS=Bos taurus OX=9913 PE=3 SV=1	0	0	0	0	0	0	0	119350000	0	0	0	0	0	0	0	CM group
Q148J6	sp|Q148J6|ARPC4_BOVIN Actin-related protein 2/3 complex subunit 4 OS=Bos taurus OX=9913 GN=ARPC4 PE=1 SV=3;tr|A0A452DIB6|A0A452DIB6_BOVIN Actin-related protein 2/3 complex subunit 4 OS=Bos taurus OX=9913 GN=ARPC4 PE=3 SV=1	0	0	0	0	0	0	0	35822000	76196000	0	0	0	0	0	0	CM group
Q762I5	sp|Q762I5|RETN_BOVIN Resistin OS=Bos taurus OX=9913 GN=RETN PE=3 SV=1;tr|A0A3Q1MBE3|A0A3Q1MBE3_BOVIN Resistin OS=Bos taurus OX=9913 GN=RETN PE=4 SV=1	0	0	0	0	0	0	78376000	0	12554000	19334000	0	0	0	0	0	CM group
E1BNX3	tr|E1BNX3|E1BNX3_BOVIN Adhesion G protein-coupled receptor E1 OS=Bos taurus OX=9913 GN=ADGRE1 PE=3 SV=3;tr|A0A3Q1M1E4|A0A3Q1M1E4_BOVIN Adhesion G protein-coupled receptor E1 OS=Bos taurus OX=9913 GN=ADGRE1 PE=3 SV=1;tr|A0A3Q1MWI3|A0A3Q1MWI3_BOVIN Adhesion	0	0	0	0	0	29848000	41964000	0	0	31633000	0	0	0	0	0	CM group
F1N7W9	tr|F1N7W9|F1N7W9_BOVIN Uncharacterized protein OS=Bos taurus OX=9913 GN=LOC407171 PE=4 SV=3;tr|A5D7Q0|A5D7Q0_BOVIN LOC407171 protein OS=Bos taurus OX=9913 GN=LOC407171 PE=2 SV=1	0	0	0	0	0	0	54554000	0	0	39193000	0	0	0	0	0	CM group
F1N0D6	tr|F1N0D6|F1N0D6_BOVIN Tyrosine-protein kinase OS=Bos taurus OX=9913 GN=JAK1 PE=3 SV=3	0	0	0	0	0	0	10562000	0	81227000	0	0	0	0	0	0	CM group
G3MZH7	tr|G3MZH7|G3MZH7_BOVIN Ectonucleoside triphosphate diphosphohydrolase 2 OS=Bos taurus OX=9913 GN=ENTPD2 PE=3 SV=1	0	0	0	0	0	0	40011000	0	0	51528000	0	0	0	0	0	CM group
A0A3Q1LQA7	tr|A0A3Q1LQA7|A0A3Q1LQA7_BOVIN Uncharacterized protein OS=Bos taurus OX=9913 GN=TRIM5 PE=4 SV=1;tr|A0A3Q1M6Z0|A0A3Q1M6Z0_BOVIN Uncharacterized protein OS=Bos taurus OX=9913 GN=LOC616948 PE=4 SV=1;tr|Q3MJK3|Q3MJK3_BOVIN TRIM OS=Bos taurus OX=9913 GN=LOC6169	0	0	0	0	0	0	0	0	0	90729000	0	0	0	0	0	CM group
F1N6N3	tr|F1N6N3|F1N6N3_BOVIN EH domain containing 3 OS=Bos taurus OX=9913 GN=EHD3 PE=3 SV=3;tr|A5D7E1|A5D7E1_BOVIN EH domain containing 3 OS=Bos taurus OX=9913 GN=EHD3 PE=2 SV=1	0	0	0	0	0	0	0	69391000	0	0	0	0	0	0	0	CM group
G3MZE0	tr|G3MZE0|G3MZE0_BOVIN Ig-like domain-containing protein OS=Bos taurus OX=9913 PE=4 SV=2	0	0	0	0	0	0	0	66078000	0	0	0	0	0	0	0	CM group
E1BCN3	tr|E1BCN3|E1BCN3_BOVIN Peptidyl arginine deiminase 4 OS=Bos taurus OX=9913 GN=PADI4 PE=4 SV=3	0	0	0	0	0	0	62344000	0	0	0	0	0	0	0	0	CM group
P81019	sp|P81019|SFP4_BOVIN Seminal plasma protein BSP-30 kDa OS=Bos taurus OX=9913 PE=1 SV=2	0	0	0	0	0	0	0	60679000	0	0	0	0	0	0	0	CM group
P10462	sp|P10462|S10A2_BOVIN Protein S100-A2 OS=Bos taurus OX=9913 GN=S100A2 PE=1 SV=1	0	0	0	0	0	0	38457000	0	19841000	0	0	0	0	0	0	CM group
G3N131	sp|G3N131|H11_BOVIN Histone H1.1 OS=Bos taurus OX=9913 GN=H1-1 PE=1 SV=1	0	0	0	0	0	55945000	0	0	0	0	0	0	0	0	0	CM group
A5D7A0	sp|A5D7A0|EFHD2_BOVIN EF-hand domain-containing protein D2 OS=Bos taurus OX=9913 GN=EFHD2 PE=2 SV=1	0	0	0	0	0	0	13322000	37159000	0	0	0	0	0	0	0	CM group
Q56JZ9	sp|Q56JZ9|GMFG_BOVIN Glia maturation factor gamma OS=Bos taurus OX=9913 GN=GMFG PE=2 SV=1;tr|A0A3Q1MK80|A0A3Q1MK80_BOVIN Glia maturation factor OS=Bos taurus OX=9913 GN=GMFG PE=1 SV=1	0	0	0	0	0	0	26378000	0	23347000	0	0	0	0	0	0	CM group
P54228	sp|P54228|CTHL6_BOVIN Cathelicidin-6 OS=Bos taurus OX=9913 GN=CATHL6 PE=1 SV=1	0	0	0	0	0	0	48934000	0	0	0	0	0	0	0	0	CM group
A0A3Q1NJB1	tr|A0A3Q1NJB1|A0A3Q1NJB1_BOVIN Ceruloplasmin OS=Bos taurus OX=9913 GN=CP PE=1 SV=1;tr|F1N076|F1N076_BOVIN Ceruloplasmin OS=Bos taurus OX=9913 GN=CP PE=1 SV=3;;tr|A0A3Q1LQ81|A0A3Q1LQ81_BOVIN Ceruloplasmin OS=Bos taurus OX=9913 GN=CP PE=1 SV=1;tr|A0A3Q1MI22|	0	0	0	0	0	0	0	0	0	46556000	0	0	0	0	0	CM group
P58352	sp|P58352|GTR3_BOVIN Solute carrier family 2, facilitated glucose transporter member 3 OS=Bos taurus OX=9913 GN=SLC2A3 PE=2 SV=1;tr|A2VDL2|A2VDL2_BOVIN Solute carrier family 2 (Facilitated glucose transporter), member 3 OS=Bos taurus OX=9913 GN=SLC2A3 PE=2	0	0	0	0	0	0	14217000	0	31722000	0	0	0	0	0	0	CM group
E1BB46	tr|E1BB46|E1BB46_BOVIN SH3 domain binding protein 4 OS=Bos taurus OX=9913 GN=SH3BP4 PE=4 SV=1	0	0	0	0	0	0	0	45334000	0	0	0	0	0	0	0	CM group
Q9TVC8	sp|Q9TVC8|HB21_BOVIN BoLa class II histocompatibility antigen, DQB*0101 beta chain OS=Bos taurus OX=9913 GN=BoLA-DQB PE=2 SV=1	0	0	0	0	0	0	17285000	26773000	0	0	0	0	0	0	0	CM group
F1N261	tr|F1N261|F1N261_BOVIN Tyrosine-protein kinase OS=Bos taurus OX=9913 GN=LYN PE=1 SV=1	0	0	0	0	0	0	19390000	0	0	23982000	0	0	0	0	0	CM group
Q2KIT0	sp|Q2KIT0|HP20_BOVIN Protein HP-20 homolog OS=Bos taurus OX=9913 PE=2 SV=1;	0	0	0	0	0	0	42563000	0	0	0	0	0	0	0	0	CM group
F1MMJ5	tr|F1MMJ5|F1MMJ5_BOVIN Fermitin family homolog 3 OS=Bos taurus OX=9913 GN=FERMT3 PE=4 SV=3;sp|Q32LP0|URP2_BOVIN Fermitin family homolog 3 OS=Bos taurus OX=9913 GN=FERMT3 PE=2 SV=1	0	0	0	0	0	0	42168000	0	0	0	0	0	0	0	0	CM group
F1N3U5	tr|F1N3U5|F1N3U5_BOVIN Vanin 2 OS=Bos taurus OX=9913 GN=VNN2 PE=4 SV=3;tr|A0A3Q1LQG8|A0A3Q1LQG8_BOVIN Vanin 2 OS=Bos taurus OX=9913 GN=VNN2 PE=4 SV=1;tr|A0A3Q1LQ97|A0A3Q1LQ97_BOVIN Vanin 2 OS=Bos taurus OX=9913 GN=VNN2 PE=4 SV=1	0	0	0	0	0	0	21214000	0	19838000	0	0	0	0	0	0	CM group
A0A3Q1MH36	tr|A0A3Q1MH36|A0A3Q1MH36_BOVIN Protein FAM49B OS=Bos taurus OX=9913 GN=CYRIB PE=1 SV=1;sp|Q2KJI3|CYRIB_BOVIN CYFIP-related Rac1 interactor B OS=Bos taurus OX=9913 GN=CYRIB PE=2 SV=1;tr|A0A3Q1LTT1|A0A3Q1LTT1_BOVIN Protein FAM49B OS=Bos taurus OX=9913 GN=CYR	0	0	0	0	0	0	19225000	0	21515000	0	0	0	0	0	0	CM group
G3N2P2	tr|G3N2P2|G3N2P2_BOVIN Histone domain-containing protein OS=Bos taurus OX=9913 GN=LOC613345 PE=3 SV=1;tr|G3MYD7|G3MYD7_BOVIN Histone H3 OS=Bos taurus OX=9913 GN=LOC100297725 PE=3 SV=1;tr|E1BGN3|E1BGN3_BOVIN Histone H3 OS=Bos taurus OX=9913 GN=HIST2H3D PE=3	0	0	0	0	0	0	26419000	14300000	0	0	0	0	0	0	0	CM group
P63097	sp|P63097|GNAI1_BOVIN Guanine nucleotide-binding protein G(i) subunit alpha-1 OS=Bos taurus OX=9913 GN=GNAI1 PE=1 SV=2	0	0	0	0	0	0	0	0	40356000	0	0	0	0	0	0	CM group
A0A3Q1MFI7	tr|A0A3Q1MFI7|A0A3Q1MFI7_BOVIN Ig-like domain-containing protein OS=Bos taurus OX=9913 GN=LOC104968484 PE=4 SV=1;tr|G3MWT1|G3MWT1_BOVIN Ig-like domain-containing protein OS=Bos taurus OX=9913 PE=4 SV=2;tr|A0A3Q1MIL5|A0A3Q1MIL5_BOVIN Ig-like domain-containi	0	0	0	0	0	0	0	39705000	0	0	0	0	0	0	0	CM group
F6PUI5	tr|F6PUI5|F6PUI5_BOVIN TYRO protein tyrosine kinase-binding protein OS=Bos taurus OX=9913 GN=TYROBP PE=4 SV=1;sp|Q95J79|TYOBP_BOVIN TYRO protein tyrosine kinase-binding protein OS=Bos taurus OX=9913 GN=TYROBP PE=3 SV=1;tr|B2BBK0|B2BBK0_BOVIN TYRO protein t	0	0	0	0	0	0	38581000	0	0	0	0	0	0	0	0	CM group
E1B6Z6	tr|E1B6Z6|E1B6Z6_BOVIN Lipocalin 2 OS=Bos taurus OX=9913 GN=LCN2 PE=1 SV=2	0	0	0	0	0	0	0	0	0	38298000	0	0	0	0	0	CM group
A0A3Q1ML33	tr|A0A3Q1ML33|A0A3Q1ML33_BOVIN SERPIN domain-containing protein OS=Bos taurus OX=9913 GN=LOC519132 PE=3 SV=1;tr|A0A3Q1LY36|A0A3Q1LY36_BOVIN SERPIN domain-containing protein OS=Bos taurus OX=9913 GN=LOC511695 PE=3 SV=1	0	0	0	0	0	0	24903000	0	0	13141000	0	0	0	0	0	CM group
Q5E9F5	sp|Q5E9F5|TAGL2_BOVIN Transgelin-2 OS=Bos taurus OX=9913 GN=TAGLN2 PE=2 SV=3	0	0	0	0	0	0	13322000	9288900	0	14438000	0	0	0	0	0	CM group
G3N3S2	tr|G3N3S2|G3N3S2_BOVIN Maltase-glucoamylase OS=Bos taurus OX=9913 GN=MGAM PE=4 SV=2;tr|A0A3Q1M6D9|A0A3Q1M6D9_BOVIN Maltase-glucoamylase OS=Bos taurus OX=9913 GN=MGAM PE=4 SV=1;tr|A0A3Q1LU98|A0A3Q1LU98_BOVIN Maltase-glucoamylase OS=Bos taurus OX=9913 GN=MGA	0	0	0	0	0	0	36763000	0	0	0	0	0	0	0	0	CM group
F1N0Y0	tr|F1N0Y0|F1N0Y0_BOVIN Uridine phosphorylase OS=Bos taurus OX=9913 GN=UPP1 PE=1 SV=2	0	0	0	0	0	0	25379000	0	0	11361000	0	0	0	0	0	CM group
Q1LZ81	tr|Q1LZ81|Q1LZ81_BOVIN PDCD6 protein OS=Bos taurus OX=9913 GN=PDCD6 PE=2 SV=1;tr|A0A3Q1LF77|A0A3Q1LF77_BOVIN Programmed cell death 6 OS=Bos taurus OX=9913 GN=PDCD6 PE=4 SV=1	0	0	0	0	0	0	21248000	0	0	15198000	0	0	0	0	0	CM group
A0A3Q1MRN9	tr|A0A3Q1MRN9|A0A3Q1MRN9_BOVIN Cation-transporting ATPase OS=Bos taurus OX=9913 GN=ATP13A3 PE=3 SV=1;tr|A0A3Q1LSQ6|A0A3Q1LSQ6_BOVIN Cation-transporting ATPase OS=Bos taurus OX=9913 GN=ATP13A3 PE=3 SV=1;tr|E1BG26|E1BG26_BOVIN Cation-transporting ATPase OS=B	0	0	0	0	0	0	0	33623000	0	0	0	0	0	0	0	CM group
F1MLD7	tr|F1MLD7|F1MLD7_BOVIN Uncharacterized protein OS=Bos taurus OX=9913 GN=EFR3A PE=4 SV=3	0	0	0	0	0	0	0	12040000	20629000	0	0	0	0	0	0	CM group
A0A452DJA5	tr|A0A452DJA5|A0A452DJA5_BOVIN Disintegrin and metalloproteinase domain-containing protein 10 OS=Bos taurus OX=9913 GN=ADAM10 PE=1 SV=1;sp|Q10741|ADA10_BOVIN Disintegrin and metalloproteinase domain-containing protein 10 OS=Bos taurus OX=9913 GN=ADAM10 PE=	0	0	0	0	0	0	13519000	8731900	0	10364000	0	0	0	0	0	CM group
Q0IIA2	tr|Q0IIA2|Q0IIA2_BOVIN Odorant-binding protein-like OS=Bos taurus OX=9913 GN=MGC151921 PE=2 SV=1	0	0	0	0	0	0	0	31691000	0	0	0	0	0	0	0	CM group
A6QQ93	sp|A6QQ93|SHL2B_BOVIN Protein shisa-like-2B OS=Bos taurus OX=9913 GN=SHISAL2B PE=2 SV=1	0	0	0	0	0	0	0	30830000	0	0	0	0	0	0	0	CM group
F1MK01	tr|F1MK01|F1MK01_BOVIN Uncharacterized protein OS=Bos taurus OX=9913 GN=MCEMP1 PE=1 SV=2;tr|A0A3Q1LNV7|A0A3Q1LNV7_BOVIN Uncharacterized protein OS=Bos taurus OX=9913 GN=MCEMP1 PE=1 SV=1	0	0	0	0	0	0	30713000	0	0	0	0	0	0	0	0	CM group
F1MH21	tr|F1MH21|F1MH21_BOVIN Membrane metalloendopeptidase like 1 OS=Bos taurus OX=9913 GN=MMEL1 PE=4 SV=2	0	0	0	0	0	0	0	0	0	30623000	0	0	0	0	0	CM group
A0A3Q1MAP8	tr|A0A3Q1MAP8|A0A3Q1MAP8_BOVIN Uncharacterized protein OS=Bos taurus OX=9913 PE=4 SV=1	0	0	0	0	0	0	0	0	0	29988000	0	0	0	0	0	CM group
O46521	sp|O46521|CY24A_BOVIN Cytochrome b-245 light chain OS=Bos taurus OX=9913 GN=CYBA PE=2 SV=3	0	0	0	0	0	0	28996000	0	0	0	0	0	0	0	0	CM group
Q3T0N1	sp|Q3T0N1|MB12A_BOVIN Multivesicular body subunit 12A OS=Bos taurus OX=9913 GN=MVB12A PE=2 SV=1	0	0	0	0	0	0	0	0	0	27875000	0	0	0	0	0	CM group
A0A3Q1LUC0	tr|A0A3Q1LUC0|A0A3Q1LUC0_BOVIN Band 4.1-like protein 5 OS=Bos taurus OX=9913 GN=EPB41L5 PE=4 SV=1;sp|Q58CU2|E41L5_BOVIN Band 4.1-like protein 5 OS=Bos taurus OX=9913 GN=EPB41L5 PE=2 SV=1;tr|E1BPU1|E1BPU1_BOVIN Band 4.1-like protein 5 OS=Bos taurus OX=9913	0	0	0	0	0	0	0	26969000	0	0	0	0	0	0	0	CM group
G3MXC8	tr|G3MXC8|G3MXC8_BOVIN Actin-related protein 2/3 complex subunit 5 OS=Bos taurus OX=9913 GN=ARPC5 PE=3 SV=1;sp|Q3SYX9|ARPC5_BOVIN Actin-related protein 2/3 complex subunit 5 OS=Bos taurus OX=9913 GN=ARPC5 PE=1 SV=3	0	0	0	0	0	0	26932000	0	0	0	0	0	0	0	0	CM group
Q0VC18	sp|Q0VC18|ARL4D_BOVIN ADP-ribosylation factor-like protein 4D OS=Bos taurus OX=9913 GN=ARL4D PE=2 SV=1	0	0	0	0	0	0	26926000	0	0	0	0	0	0	0	0	CM group
P08728	sp|P08728|K1C19_BOVIN Keratin, type I cytoskeletal 19 OS=Bos taurus OX=9913 GN=KRT19 PE=2 SV=1	0	0	0	0	0	0	0	0	26503000	0	0	0	0	0	0	CM group
Q3ZCL8	sp|Q3ZCL8|SH3L3_BOVIN SH3 domain-binding glutamic acid-rich-like protein 3 OS=Bos taurus OX=9913 GN=SH3BGRL3 PE=3 SV=1	0	0	0	0	0	0	0	0	0	26371000	0	0	0	0	0	CM group
A0A3Q1NI92	tr|A0A3Q1NI92|A0A3Q1NI92_BOVIN Semaphorin 7A OS=Bos taurus OX=9913 GN=SEMA7A PE=3 SV=1;tr|E1BNR9|E1BNR9_BOVIN Semaphorin 7A OS=Bos taurus OX=9913 GN=SEMA7A PE=3 SV=2	0	0	0	0	0	0	0	26144000	0	0	0	0	0	0	0	CM group
F1MR22	tr|F1MR22|F1MR22_BOVIN Polymeric immunoglobulin receptor OS=Bos taurus OX=9913 GN=PIGR PE=4 SV=3	0	0	0	0	0	0	0	25680000	0	0	0	0	0	0	0	CM group
A0A3Q1ML59	tr|A0A3Q1ML59|A0A3Q1ML59_BOVIN Hexokinase 3 OS=Bos taurus OX=9913 GN=HK3 PE=1 SV=1;tr|E1BCS3|E1BCS3_BOVIN Hexokinase 3 OS=Bos taurus OX=9913 GN=HK3 PE=1 SV=2;tr|A0A3Q1LR63|A0A3Q1LR63_BOVIN Hexokinase 3 OS=Bos taurus OX=9913 GN=HK3 PE=1 SV=1	0	0	0	0	0	0	25546000	0	0	0	0	0	0	0	0	CM group
P61625	sp|P61625|ITAL_BOVIN Integrin alpha-L OS=Bos taurus OX=9913 GN=ITGAL PE=1 SV=1	0	0	0	0	0	0	13202000	0	0	12038000	0	0	0	0	0	CM group
Q0VCK1	tr|Q0VCK1|Q0VCK1_BOVIN Myeloid-associated differentiation marker OS=Bos taurus OX=9913 GN=MYADM PE=2 SV=1	0	0	0	0	0	0	24851000	0	0	0	0	0	0	0	0	CM group
Q27970	sp|Q27970|CAN1_BOVIN Calpain-1 catalytic subunit OS=Bos taurus OX=9913 GN=CAPN1 PE=1 SV=3;tr|A0A3Q1M124|A0A3Q1M124_BOVIN Calpain-1 catalytic subunit OS=Bos taurus OX=9913 GN=CAPN1 PE=3 SV=1;tr|A0A452DJ01|A0A452DJ01_BOVIN Calpain-1 catalytic subunit OS=Bos	0	0	0	0	0	0	24077000	0	0	0	0	0	0	0	0	CM group
P02510	sp|P02510|CRYAB_BOVIN Alpha-crystallin B chain OS=Bos taurus OX=9913 GN=CRYAB PE=1 SV=2;tr|A0A452DHT5|A0A452DHT5_BOVIN Alpha-crystallin B chain OS=Bos taurus OX=9913 GN=CRYAB PE=1 SV=1;tr|A0A3Q1MVQ3|A0A3Q1MVQ3_BOVIN Alpha-crystallin B chain OS=Bos taurus O	0	0	0	0	0	0	0	0	24053000	0	0	0	0	0	0	CM group
A5D977	tr|A5D977|A5D977_BOVIN RALB protein OS=Bos taurus OX=9913 GN=RALB PE=2 SV=1	0	0	0	0	0	0	23669000	0	0	0	0	0	0	0	0	CM group
E1BH15	tr|E1BH15|E1BH15_BOVIN Uncharacterized protein OS=Bos taurus OX=9913 GN=CEACAM1 PE=4 SV=3;tr|A0A3Q1MQ27|A0A3Q1MQ27_BOVIN Uncharacterized protein OS=Bos taurus OX=9913 GN=CEACAM1 PE=4 SV=1;tr|E1BMI5|E1BMI5_BOVIN Uncharacterized protein OS=Bos taurus OX=9913	0	0	0	0	0	0	14934000	0	8701600	0	0	0	0	0	0	CM group
G3N1U4	tr|G3N1U4|G3N1U4_BOVIN Serpin A3-3 OS=Bos taurus OX=9913 GN=SERPINA3-3 PE=1 SV=1;tr|A0A452DJA9|A0A452DJA9_BOVIN Serpin A3-3 OS=Bos taurus OX=9913 GN=SERPINA3-3 PE=1 SV=1	0	0	0	0	0	0	0	0	0	23623000	0	0	0	0	0	CM group
Q5EAD0	sp|Q5EAD0|BAIP2_BOVIN Brain-specific angiogenesis inhibitor 1-associated protein 2 OS=Bos taurus OX=9913 GN=BAIAP2 PE=2 SV=1;tr|A0A3Q1NIC2|A0A3Q1NIC2_BOVIN Brain-specific angiogenesis inhibitor 1-associated protein 2 OS=Bos taurus OX=9913 GN=BAIAP2 PE=4 SV	0	0	0	0	0	0	0	0	0	23129000	0	0	0	0	0	CM group
P01888	sp|P01888|B2MG_BOVIN Beta-2-microglobulin OS=Bos taurus OX=9913 GN=B2M PE=1 SV=2;tr|A0A3Q1MU93|A0A3Q1MU93_BOVIN Beta-2-microglobulin OS=Bos taurus OX=9913 PE=3 SV=1	0	0	0	0	0	0	0	0	0	22596000	0	0	0	0	0	CM group
G3N0Q6	tr|G3N0Q6|G3N0Q6_BOVIN Uncharacterized protein OS=Bos taurus OX=9913 GN=SIGLEC5 PE=4 SV=2;tr|A0A3Q1N991|A0A3Q1N991_BOVIN Uncharacterized protein OS=Bos taurus OX=9913 GN=SIGLEC5 PE=4 SV=1;tr|A0A3Q1LVA6|A0A3Q1LVA6_BOVIN Uncharacterized protein OS=Bos taurus	0	0	0	0	0	0	22335000	0	0	0	0	0	0	0	0	CM group
Q29RQ1	sp|Q29RQ1|CO7_BOVIN Complement component C7 OS=Bos taurus OX=9913 GN=C7 PE=2 SV=1;	0	0	0	0	0	0	21449000	0	0	0	0	0	0	0	0	CM group
P12260	sp|P12260|F13A_BOVIN Coagulation factor XIII A chain (Fragment) OS=Bos taurus OX=9913 GN=F13A1 PE=1 SV=2;tr|A0A3Q1LTB9|A0A3Q1LTB9_BOVIN Coagulation factor XIII A chain OS=Bos taurus OX=9913 GN=F13A1 PE=4 SV=1;tr|F1MW44|F1MW44_BOVIN Coagulation factor XIII	0	0	0	0	0	0	21343000	0	0	0	0	0	0	0	0	CM group
E1BCU6	tr|E1BCU6|E1BCU6_BOVIN Transcobalamin 1 OS=Bos taurus OX=9913 GN=TCN1 PE=1 SV=1	0	0	0	0	0	0	0	0	0	21159000	0	0	0	0	0	CM group
A0A3Q1M9E6	tr|A0A3Q1M9E6|A0A3Q1M9E6_BOVIN FSA_C domain-containing protein OS=Bos taurus OX=9913 GN=KIAA1109 PE=4 SV=1;tr|A0A3Q1LLH9|A0A3Q1LLH9_BOVIN Uncharacterized protein OS=Bos taurus OX=9913 GN=KIAA1109 PE=4 SV=1	0	0	0	0	0	0	21071000	0	0	0	0	0	0	0	0	CM group
Q3ZBM5	sp|Q3ZBM5|SNX5_BOVIN Sorting nexin-5 OS=Bos taurus OX=9913 GN=SNX5 PE=2 SV=1;tr|A0A3Q1MR47|A0A3Q1MR47_BOVIN Sorting nexin-5 OS=Bos taurus OX=9913 GN=SNX5 PE=4 SV=1	0	0	0	0	0	0	0	0	0	19870000	0	0	0	0	0	CM group
F1MN84	tr|F1MN84|F1MN84_BOVIN Aminopeptidase OS=Bos taurus OX=9913 GN=ANPEP PE=3 SV=3;tr|A0A3Q1MB09|A0A3Q1MB09_BOVIN Aminopeptidase OS=Bos taurus OX=9913 GN=ANPEP PE=3 SV=1;sp|P79098|AMPN_BOVIN Aminopeptidase N OS=Bos taurus OX=9913 GN=ANPEP PE=2 SV=4	0	0	0	0	0	0	0	19662000	0	0	0	0	0	0	0	CM group
A0A3Q1MI29	tr|A0A3Q1MI29|A0A3Q1MI29_BOVIN Ig-like domain-containing protein OS=Bos taurus OX=9913 PE=4 SV=1	0	0	0	0	0	0	0	18368000	0	0	0	0	0	0	0	CM group
F1MYF4	tr|F1MYF4|F1MYF4_BOVIN Triggering receptor-expressed on myeloid cells 1 OS=Bos taurus OX=9913 GN=TREM1 PE=4 SV=1;sp|Q6QUN5|TREM1_BOVIN Triggering receptor expressed on myeloid cells 1 OS=Bos taurus OX=9913 GN=TREM1 PE=2 SV=1;tr|A0A3Q1M8C4|A0A3Q1M8C4_BOVIN	0	0	0	0	0	0	18228000	0	0	0	0	0	0	0	0	CM group
A0A3S5ZP75	tr|A0A3S5ZP75|A0A3S5ZP75_BOVIN Phosphopantothenoylcysteine synthetase OS=Bos taurus OX=9913 GN=PPCS PE=4 SV=1	0	0	0	0	0	0	0	0	17977000	0	0	0	0	0	0	CM group
A0A3Q1LU97	tr|A0A3Q1LU97|A0A3Q1LU97_BOVIN Protein tyrosine phosphatase non-receptor type 6 OS=Bos taurus OX=9913 GN=PTPN6 PE=4 SV=1;tr|A5D980|A5D980_BOVIN Tyrosine-protein phosphatase non-receptor type OS=Bos taurus OX=9913 GN=PTPN6 PE=2 SV=1;tr|A0A3Q1M739|A0A3Q1M739	0	0	0	0	0	0	17934000	0	0	0	0	0	0	0	0	CM group
Q30309	tr|Q30309|Q30309_BOVIN BoLA-DR-alpha OS=Bos taurus OX=9913 GN=BoLA-DRA PE=1 SV=1	0	0	0	0	0	0	0	17765000	0	0	0	0	0	0	0	CM group
A6QNW7	tr|A6QNW7|A6QNW7_BOVIN CD5 molecule like OS=Bos taurus OX=9913 GN=CD5L PE=2 SV=1;	0	0	0	0	0	0	17688000	0	0	0	0	0	0	0	0	CM group
A2VDK6	sp|A2VDK6|WASF2_BOVIN Wiskott-Aldrich syndrome protein family member 2 OS=Bos taurus OX=9913 GN=WASF2 PE=2 SV=1;tr|A0A3Q1N9V7|A0A3Q1N9V7_BOVIN Wiskott-Aldrich syndrome protein family member 2 OS=Bos taurus OX=9913 GN=WASF2 PE=4 SV=1	0	0	0	0	0	0	16461000	0	0	0	0	0	0	0	0	CM group
A5D9H5	tr|A5D9H5|A5D9H5_BOVIN Heterogeneous nuclear ribonucleoprotein D OS=Bos taurus OX=9913 GN=HNRNPD PE=1 SV=1;tr|A6H6Y0|A6H6Y0_BOVIN HNRNPD protein OS=Bos taurus OX=9913 GN=HNRNPD PE=1 SV=1;tr|A0A3Q1M8I4|A0A3Q1M8I4_BOVIN Heterogeneous nuclear ribonucleoprotei	0	0	0	0	0	0	16229000	0	0	0	0	0	0	0	0	CM group
F1MX83	tr|F1MX83|F1MX83_BOVIN Protein S100 OS=Bos taurus OX=9913 GN=S100A11 PE=1 SV=3;tr|A0A3Q1MFC3|A0A3Q1MFC3_BOVIN Protein S100 OS=Bos taurus OX=9913 GN=S100A11 PE=1 SV=1	0	0	0	0	0	0	15683000	0	0	0	0	0	0	0	0	CM group
P13752	sp|P13752|HA1A_BOVIN BOLA class I histocompatibility antigen, alpha chain BL3-6 OS=Bos taurus OX=9913 PE=2 SV=1	0	0	0	0	0	0	15503000	0	0	0	0	0	0	0	0	CM group
A0A452DIC6	tr|A0A452DIC6|A0A452DIC6_BOVIN Protein-L-isoaspartate O-methyltransferase OS=Bos taurus OX=9913 GN=PCMT1 PE=3 SV=1;sp|P15246|PIMT_BOVIN Protein-L-isoaspartate(D-aspartate) O-methyltransferase OS=Bos taurus OX=9913 GN=PCMT1 PE=1 SV=2;tr|G3MZZ6|G3MZZ6_BOVIN	0	0	0	0	0	0	6975000	8525900	0	0	0	0	0	0	0	CM group
F1MS45	tr|F1MS45|F1MS45_BOVIN Copine 2 OS=Bos taurus OX=9913 GN=CPNE2 PE=4 SV=3	0	0	0	0	0	0	15364000	0	0	0	0	0	0	0	0	CM group
F1N3P2	tr|F1N3P2|F1N3P2_BOVIN Ubiquitin carboxyl-terminal hydrolase OS=Bos taurus OX=9913 GN=USP5 PE=1 SV=2	0	0	0	0	0	0	0	15315000	0	0	0	0	0	0	0	CM group
Q28003	sp|Q28003|CXCR2_BOVIN C-X-C chemokine receptor type 2 OS=Bos taurus OX=9913 GN=CXCR2 PE=2 SV=1;tr|A6YM52|A6YM52_BOVIN C-X-C chemokine receptor type 2 OS=Bos taurus OX=9913 GN=CXCR2 PE=2 SV=1;tr|G5E6Q0|G5E6Q0_BOVIN G_PROTEIN_RECEP_F1_2 domain-containing pro	0	0	0	0	0	0	0	0	0	15181000	0	0	0	0	0	CM group
A0A452DJD0	tr|A0A452DJD0|A0A452DJD0_BOVIN Secretoglobin family 1D member OS=Bos taurus OX=9913 GN=SCGB1D PE=4 SV=1;sp|A0JNP2|SG1D_BOVIN Secretoglobin family 1D member OS=Bos taurus OX=9913 GN=SCGB1D PE=3 SV=2	0	0	0	0	0	0	0	15136000	0	0	0	0	0	0	0	CM group
G3X6Q8	tr|G3X6Q8|G3X6Q8_BOVIN Pentraxin-related protein PTX3 OS=Bos taurus OX=9913 GN=PTX3 PE=4 SV=1;sp|Q0VCG9|PTX3_BOVIN Pentraxin-related protein PTX3 OS=Bos taurus OX=9913 GN=PTX3 PE=2 SV=1	0	0	0	0	0	0	0	0	0	15017000	0	0	0	0	0	CM group
G3MXK8	tr|G3MXK8|G3MXK8_BOVIN Proteinase 3 OS=Bos taurus OX=9913 GN=PRTN3 PE=1 SV=2	0	0	0	0	0	0	14888000	0	0	0	0	0	0	0	0	CM group
A5PJH7	tr|A5PJH7|A5PJH7_BOVIN LOC788112 protein OS=Bos taurus OX=9913 GN=LOC788112 PE=1 SV=1	0	0	0	0	0	0	14590000	0	0	0	0	0	0	0	0	CM group
G3N3D4	tr|G3N3D4|G3N3D4_BOVIN Potassium channel tetramerization domain containing 12 OS=Bos taurus OX=9913 GN=KCTD12 PE=1 SV=1	0	0	0	0	0	0	14519000	0	0	0	0	0	0	0	0	CM group
A5D7K1	sp|A5D7K1|SARG_BOVIN Specifically androgen-regulated gene protein OS=Bos taurus OX=9913 GN=SARG PE=2 SV=1	0	0	0	0	0	0	0	14434000	0	0	0	0	0	0	0	CM group
A4FV54	sp|A4FV54|RAB8A_BOVIN Ras-related protein Rab-8A OS=Bos taurus OX=9913 GN=RAB8A PE=2 SV=1;tr|A0A3Q1N471|A0A3Q1N471_BOVIN Ras-related protein Rab-8A OS=Bos taurus OX=9913 GN=RAB8A PE=4 SV=1	0	0	0	0	0	0	0	14275000	0	0	0	0	0	0	0	CM group
F1MIC8	tr|F1MIC8|F1MIC8_BOVIN Protein-glutamine gamma-glutamyltransferase E OS=Bos taurus OX=9913 GN=TGM3 PE=4 SV=2;sp|A6QP57|TGM3_BOVIN Protein-glutamine gamma-glutamyltransferase E OS=Bos taurus OX=9913 GN=TGM3 PE=2 SV=1;tr|A0A3Q1LN92|A0A3Q1LN92_BOVIN Protein-g	0	0	0	0	0	0	14227000	0	0	0	0	0	0	0	0	CM group
E1BMG1	tr|E1BMG1|E1BMG1_BOVIN MOB kinase activator 1B OS=Bos taurus OX=9913 GN=MOB1B PE=4 SV=2;tr|Q0VCJ5|Q0VCJ5_BOVIN MOB kinase activator 1A OS=Bos taurus OX=9913 GN=MOB1A PE=2 SV=1;tr|A0A3Q1MBK1|A0A3Q1MBK1_BOVIN MOB kinase activator 1B OS=Bos taurus OX=9913 GN=	0	0	0	0	0	0	0	13946000	0	0	0	0	0	0	0	CM group
P48018	sp|P48018|SYT1_BOVIN Synaptotagmin-1 OS=Bos taurus OX=9913 GN=SYT1 PE=1 SV=1;tr|A0A3Q1LR55|A0A3Q1LR55_BOVIN Synaptotagmin-1 OS=Bos taurus OX=9913 GN=SYT1 PE=4 SV=1;tr|A0A452DI49|A0A452DI49_BOVIN Synaptotagmin-1 OS=Bos taurus OX=9913 GN=SYT1 PE=4 SV=1	0	0	0	0	0	0	0	13939000	0	0	0	0	0	0	0	CM group
A4IFN6	tr|A4IFN6|A4IFN6_BOVIN Sorting nexin OS=Bos taurus OX=9913 GN=SNX18 PE=1 SV=1	0	0	0	0	0	0	0	0	0	13908000	0	0	0	0	0	CM group
Q5E958	sp|Q5E958|RS8_BOVIN 40S ribosomal protein S8 OS=Bos taurus OX=9913 GN=RPS8 PE=2 SV=3;tr|A0A3Q1LPB5|A0A3Q1LPB5_BOVIN 40S ribosomal protein S8 OS=Bos taurus OX=9913 GN=RPS8 PE=1 SV=1	0	0	0	0	0	0	13806000	0	0	0	0	0	0	0	0	CM group
A0A3Q1LYI3	tr|A0A3Q1LYI3|A0A3Q1LYI3_BOVIN Bridging integrator 2 OS=Bos taurus OX=9913 GN=BIN2 PE=4 SV=1;tr|A0A3Q1LRI6|A0A3Q1LRI6_BOVIN Bridging integrator 2 OS=Bos taurus OX=9913 GN=BIN2 PE=4 SV=1;tr|A0A3S5ZP74|A0A3S5ZP74_BOVIN Bridging integrator 2 OS=Bos taurus OX=	0	0	0	0	0	0	13755000	0	0	0	0	0	0	0	0	CM group
A0A3Q1M1P8	tr|A0A3Q1M1P8|A0A3Q1M1P8_BOVIN Hepsin OS=Bos taurus OX=9913 GN=HPN PE=3 SV=1;tr|A1L5C6|A1L5C6_BOVIN HPN protein OS=Bos taurus OX=9913 GN=HPN PE=2 SV=1	0	0	0	0	0	0	13708000	0	0	0	0	0	0	0	0	CM group
F6PZJ9	tr|F6PZJ9|F6PZJ9_BOVIN CD58 molecule OS=Bos taurus OX=9913 GN=CD58 PE=4 SV=1	0	0	0	0	0	0	13563000	0	0	0	0	0	0	0	0	CM group
F1MFP6	tr|F1MFP6|F1MFP6_BOVIN Protein shisa-5 OS=Bos taurus OX=9913 GN=SHISA5 PE=4 SV=3;sp|Q3T0A9|SHSA5_BOVIN Protein shisa-5 OS=Bos taurus OX=9913 GN=SHISA5 PE=2 SV=1	0	0	0	0	0	0	0	0	0	13338000	0	0	0	0	0	CM group
A0A3Q1M0T4	tr|A0A3Q1M0T4|A0A3Q1M0T4_BOVIN Poly(rC) binding protein 2 OS=Bos taurus OX=9913 GN=PCBP2 PE=1 SV=1;tr|A0A3Q1MU31|A0A3Q1MU31_BOVIN Poly(rC) binding protein 2 OS=Bos taurus OX=9913 GN=PCBP2 PE=1 SV=1;tr|Q3SYT9|Q3SYT9_BOVIN Poly(RC) binding protein 2 OS=Bos t	0	0	0	0	0	0	0	0	13266000	0	0	0	0	0	0	CM group
F1MK52	tr|F1MK52|F1MK52_BOVIN Prominin 1 OS=Bos taurus OX=9913 GN=PROM1 PE=4 SV=3	0	0	0	0	0	0	12997000	0	0	0	0	0	0	0	0	CM group
F1MT12	tr|F1MT12|F1MT12_BOVIN Nicastrin OS=Bos taurus OX=9913 GN=NCSTN PE=1 SV=2;tr|A0A3Q1NB59|A0A3Q1NB59_BOVIN Nicastrin OS=Bos taurus OX=9913 GN=NCSTN PE=1 SV=1;tr|A0A3Q1MDC6|A0A3Q1MDC6_BOVIN Nicastrin OS=Bos taurus OX=9913 GN=NCSTN PE=1 SV=1	0	0	0	0	0	0	0	12904000	0	0	0	0	0	0	0	CM group
F1MII9	tr|F1MII9|F1MII9_BOVIN Ring finger and FYVE like domain containing E3 ubiquitin protein ligase OS=Bos taurus OX=9913 GN=RFFL PE=4 SV=3	0	0	0	0	0	0	0	0	12879000	0	0	0	0	0	0	CM group
F1N0E5	tr|F1N0E5|F1N0E5_BOVIN T-complex protein 1 subunit delta OS=Bos taurus OX=9913 GN=CCT4 PE=3 SV=2;sp|Q2T9X2|TCPD_BOVIN T-complex protein 1 subunit delta OS=Bos taurus OX=9913 GN=CCT4 PE=1 SV=3	0	0	0	0	0	0	0	0	12771000	0	0	0	0	0	0	CM group
P28800	sp|P28800|A2AP_BOVIN Alpha-2-antiplasmin OS=Bos taurus OX=9913 GN=SERPINF2 PE=1 SV=2;	0	0	0	0	0	0	12541000	0	0	0	0	0	0	0	0	CM group
Q3SYU6	sp|Q3SYU6|CNN2_BOVIN Calponin-2 OS=Bos taurus OX=9913 GN=CNN2 PE=2 SV=3	0	0	0	0	0	0	12515000	0	0	0	0	0	0	0	0	CM group
F1MLI8	tr|F1MLI8|F1MLI8_BOVIN Podocalyxin like OS=Bos taurus OX=9913 GN=PODXL PE=4 SV=3	0	0	0	0	0	0	0	12079000	0	0	0	0	0	0	0	CM group
Q9BGI3	sp|Q9BGI3|PRDX2_BOVIN Peroxiredoxin-2 OS=Bos taurus OX=9913 GN=PRDX2 PE=2 SV=1	0	0	0	0	0	0	0	11674000	0	0	0	0	0	0	0	CM group
F6RM11	tr|F6RM11|F6RM11_BOVIN Neuroplastin OS=Bos taurus OX=9913 GN=NPTN PE=4 SV=2;tr|A0A3Q1MKX4|A0A3Q1MKX4_BOVIN Neuroplastin OS=Bos taurus OX=9913 GN=NPTN PE=4 SV=1;tr|A0A3Q1LXC3|A0A3Q1LXC3_BOVIN Neuroplastin OS=Bos taurus OX=9913 GN=NPTN PE=4 SV=1;tr|A0A3Q1M35	0	0	0	0	0	0	0	11492000	0	0	0	0	0	0	0	CM group
A0A3Q1LUG9	tr|A0A3Q1LUG9|A0A3Q1LUG9_BOVIN Uncharacterized protein OS=Bos taurus OX=9913 GN=TXNDC5 PE=1 SV=1	0	0	0	0	0	0	0	0	11402000	0	0	0	0	0	0	CM group
Q0IIM3	sp|Q0IIM3|HS105_BOVIN Heat shock protein 105 kDa OS=Bos taurus OX=9913 GN=HSPH1 PE=2 SV=1	0	0	0	0	0	0	0	0	11373000	0	0	0	0	0	0	CM group
A7MBA9	tr|A7MBA9|A7MBA9_BOVIN Presenilin OS=Bos taurus OX=9913 GN=PSEN1 PE=2 SV=1;tr|A0A3Q1MEI7|A0A3Q1MEI7_BOVIN Presenilin OS=Bos taurus OX=9913 GN=PSEN1 PE=3 SV=1;sp|Q9XT97|PSN1_BOVIN Presenilin-1 OS=Bos taurus OX=9913 GN=PSEN1 PE=2 SV=1	0	0	0	0	0	0	0	0	0	11226000	0	0	0	0	0	CM group
A0A3Q1MPD9	tr|A0A3Q1MPD9|A0A3Q1MPD9_BOVIN Syntaxin 2 OS=Bos taurus OX=9913 GN=STX2 PE=3 SV=1;tr|A0A3Q1NEX5|A0A3Q1NEX5_BOVIN Syntaxin 2 OS=Bos taurus OX=9913 GN=STX2 PE=3 SV=1;tr|F1MNQ8|F1MNQ8_BOVIN Syntaxin 2 OS=Bos taurus OX=9913 GN=STX2 PE=3 SV=3	0	0	0	0	0	0	11191000	0	0	0	0	0	0	0	0	CM group
P06623	sp|P06623|CN37_BOVIN 2,3-cyclic-nucleotide 3-phosphodiesterase OS=Bos taurus OX=9913 GN=CNP PE=2 SV=2	0	0	0	0	0	0	11038000	0	0	0	0	0	0	0	0	CM group
F1MN60	tr|F1MN60|F1MN60_BOVIN Calcium-transporting ATPase OS=Bos taurus OX=9913 GN=ATP2B2 PE=3 SV=3	0	0	0	0	0	0	0	10973000	0	0	0	0	0	0	0	CM group
A0A3Q1N7N1	tr|A0A3Q1N7N1|A0A3Q1N7N1_BOVIN ArfGAP with SH3 domain, ankyrin repeat and PH domain 3 OS=Bos taurus OX=9913 GN=ASAP3 PE=4 SV=1;tr|F1N0S1|F1N0S1_BOVIN ArfGAP with SH3 domain, ankyrin repeat and PH domain 3 OS=Bos taurus OX=9913 GN=ASAP3 PE=4 SV=3	0	0	0	0	0	0	0	0	10935000	0	0	0	0	0	0	CM group
F1MWD3	tr|F1MWD3|F1MWD3_BOVIN Chaperonin containing TCP1 subunit 5 OS=Bos taurus OX=9913 GN=CCT5 PE=1 SV=3	0	0	0	0	0	0	0	0	10902000	0	0	0	0	0	0	CM group
Q0VFX8	sp|Q0VFX8|CRIP2_BOVIN Cysteine-rich protein 2 OS=Bos taurus OX=9913 GN=CRIP2 PE=2 SV=1	0	0	0	0	0	0	0	10767000	0	0	0	0	0	0	0	CM group
E1BEC6	tr|E1BEC6|E1BEC6_BOVIN Adhesion G protein-coupled receptor F1 OS=Bos taurus OX=9913 GN=ADGRF1 PE=3 SV=2	0	0	0	0	0	0	0	10707000	0	0	0	0	0	0	0	CM group
A0A3Q1MQ92	tr|A0A3Q1MQ92|A0A3Q1MQ92_BOVIN Arrestin domain containing 1 OS=Bos taurus OX=9913 GN=ARRDC1 PE=4 SV=1	0	0	0	0	0	0	10579000	0	0	0	0	0	0	0	0	CM group
A0A3Q1MR39	tr|A0A3Q1MR39|A0A3Q1MR39_BOVIN Flotillin OS=Bos taurus OX=9913 GN=FLOT2 PE=3 SV=1;sp|A6QLR4|FLOT2_BOVIN Flotillin-2 OS=Bos taurus OX=9913 GN=FLOT2 PE=2 SV=1;tr|A0A3Q1LKJ2|A0A3Q1LKJ2_BOVIN Flotillin OS=Bos taurus OX=9913 GN=FLOT2 PE=3 SV=1;tr|A0A3Q1M0E4|A0A	0	0	0	0	0	0	10553000	0	0	0	0	0	0	0	0	CM group
G5E5T1	tr|G5E5T1|G5E5T1_BOVIN EPS8 like 2 OS=Bos taurus OX=9913 GN=EPS8L2 PE=4 SV=2;tr|A0A3Q1LV39|A0A3Q1LV39_BOVIN EPS8 like 2 OS=Bos taurus OX=9913 GN=EPS8L2 PE=4 SV=1	0	0	0	0	0	0	0	10465000	0	0	0	0	0	0	0	CM group
A0A3Q1NJE9	tr|A0A3Q1NJE9|A0A3Q1NJE9_BOVIN Cell cycle control protein OS=Bos taurus OX=9913 GN=TMEM30A PE=3 SV=1;sp|Q17QL5|CC50A_BOVIN Cell cycle control protein 50A OS=Bos taurus OX=9913 GN=TMEM30A PE=1 SV=1	0	0	0	0	0	0	10353000	0	0	0	0	0	0	0	0	CM group
A0A452DK44	tr|A0A452DK44|A0A452DK44_BOVIN Zinc-alpha-2-glycoprotein OS=Bos taurus OX=9913 GN=AZGP1 PE=3 SV=1;sp|Q3ZCH5|ZA2G_BOVIN Zinc-alpha-2-glycoprotein OS=Bos taurus OX=9913 GN=AZGP1 PE=2 SV=1	0	0	0	0	0	0	0	10327000	0	0	0	0	0	0	0	CM group
A0A3Q1LFQ2	tr|A0A3Q1LFQ2|A0A3Q1LFQ2_BOVIN Uncharacterized protein OS=Bos taurus OX=9913 PE=3 SV=1;sp|Q5KR47|TPM3_BOVIN Tropomyosin alpha-3 chain OS=Bos taurus OX=9913 GN=TPM3 PE=2 SV=1	0	0	0	0	0	0	0	0	10248000	0	0	0	0	0	0	CM group
Q17R14	sp|Q17R14|MYO1D_BOVIN Unconventional myosin-Id OS=Bos taurus OX=9913 GN=MYO1D PE=2 SV=1;tr|F1MJ56|F1MJ56_BOVIN Unconventional myosin-Id OS=Bos taurus OX=9913 GN=MYO1D PE=3 SV=1;tr|A0A3Q1LNT7|A0A3Q1LNT7_BOVIN Unconventional myosin-Id OS=Bos taurus OX=9913 G	0	0	0	0	0	0	0	0	10221000	0	0	0	0	0	0	CM group
E1BC46	tr|E1BC46|E1BC46_BOVIN Kinesin-like protein OS=Bos taurus OX=9913 GN=KIF18B PE=3 SV=2	0	0	0	0	0	10126000	0	0	0	0	0	0	0	0	0	CM group
A0A3Q1M6N7	tr|A0A3Q1M6N7|A0A3Q1M6N7_BOVIN Leukotriene A(4) hydrolase OS=Bos taurus OX=9913 GN=LTA4H PE=3 SV=1;sp|Q3SZH7|LKHA4_BOVIN Leukotriene A-4 hydrolase OS=Bos taurus OX=9913 GN=LTA4H PE=2 SV=3	0	0	0	0	0	0	0	10052000	0	0	0	0	0	0	0	CM group
G3N0T0	tr|G3N0T0|G3N0T0_BOVIN Hypoxanthine phosphoribosyltransferase OS=Bos taurus OX=9913 GN=LOC510369 PE=3 SV=1;tr|A0A3Q1MDR4|A0A3Q1MDR4_BOVIN Hypoxanthine phosphoribosyltransferase OS=Bos taurus OX=9913 GN=HPRT1 PE=1 SV=1;sp|Q3SZ18|HPRT_BOVIN Hypoxanthine-guan	0	0	0	0	0	0	0	0	9984700	0	0	0	0	0	0	CM group
A0A3Q1MYB4	tr|A0A3Q1MYB4|A0A3Q1MYB4_BOVIN Dynamin-2 OS=Bos taurus OX=9913 GN=DNM2 PE=3 SV=1;tr|A0A3Q1MFG5|A0A3Q1MFG5_BOVIN Dynamin-2 OS=Bos taurus OX=9913 GN=DNM2 PE=3 SV=1;tr|F1MW91|F1MW91_BOVIN Dynamin-2 OS=Bos taurus OX=9913 GN=DNM2 PE=3 SV=3;sp|A6H7I5|DYN2_BOVIN	0	0	0	0	0	0	0	0	9792300	0	0	0	0	0	0	CM group
G3MZU3	tr|G3MZU3|G3MZU3_BOVIN Lipocln_cytosolic_FA-bd_dom domain-containing protein OS=Bos taurus OX=9913 GN=LOC783399 PE=3 SV=2;tr|E1BJP1|E1BJP1_BOVIN Lipocln_cytosolic_FA-bd_dom domain-containing protein OS=Bos taurus OX=9913 GN=LOC513329 PE=3 SV=2	0	0	0	0	0	0	0	9646400	0	0	0	0	0	0	0	CM group
A7MBI6	tr|A7MBI6|A7MBI6_BOVIN GLOD4 protein OS=Bos taurus OX=9913 GN=GLOD4 PE=1 SV=1	0	0	0	0	0	0	0	0	0	9593100	0	0	0	0	0	CM group
P30671	sp|P30671|GBG7_BOVIN Guanine nucleotide-binding protein G(I)/G(S)/G(O) subunit gamma-7 OS=Bos taurus OX=9913 GN=GNG7 PE=1 SV=1	0	0	0	0	0	0	0	9545800	0	0	0	0	0	0	0	CM group
A0A452DJF3	tr|A0A452DJF3|A0A452DJF3_BOVIN Phosphatidylinositol transfer protein beta isoform OS=Bos taurus OX=9913 GN=PITPNB PE=4 SV=1;sp|Q9TR36|PIPNB_BOVIN Phosphatidylinositol transfer protein beta isoform OS=Bos taurus OX=9913 GN=PITPNB PE=1 SV=3;tr|A0A3Q1M1B1|A0A	0	0	0	0	0	0	0	9518300	0	0	0	0	0	0	0	CM group
F1N680	tr|F1N680|F1N680_BOVIN CKLF like MARVEL transmembrane domain containing 6 OS=Bos taurus OX=9913 GN=CMTM6 PE=4 SV=2	0	0	0	0	0	0	0	0	0	9412800	0	0	0	0	0	CM group
A0A3Q1LKE1	tr|A0A3Q1LKE1|A0A3Q1LKE1_BOVIN Ninjurin 2 OS=Bos taurus OX=9913 GN=NINJ2 PE=4 SV=1	0	0	0	0	0	0	9111400	0	0	0	0	0	0	0	0	CM group
F1MF42	tr|F1MF42|F1MF42_BOVIN Uncharacterized protein OS=Bos taurus OX=9913 PE=4 SV=3;sp|P40673|HMGB2_BOVIN High mobility group protein B2 OS=Bos taurus OX=9913 GN=HMGB2 PE=1 SV=3	0	0	0	0	0	0	9010000	0	0	0	0	0	0	0	0	CM group
A0A3Q1MB95	tr|A0A3Q1MB95|A0A3Q1MB95_BOVIN NAD(P)(+)--arginine ADP-ribosyltransferase OS=Bos taurus OX=9913 GN=LOC618664 PE=3 SV=1;tr|A0A3Q1M0K9|A0A3Q1M0K9_BOVIN NAD(P)(+)--arginine ADP-ribosyltransferase OS=Bos taurus OX=9913 GN=LOC618664 PE=3 SV=1;tr|F1MHV9|F1MHV9_B	0	0	0	0	0	0	8993300	0	0	0	0	0	0	0	0	CM group
A0A3Q1NF45	tr|A0A3Q1NF45|A0A3Q1NF45_BOVIN Formin like 1 OS=Bos taurus OX=9913 GN=FMNL1 PE=4 SV=1;tr|F1MGX4|F1MGX4_BOVIN Formin like 1 OS=Bos taurus OX=9913 GN=FMNL1 PE=4 SV=3;tr|A0A3Q1M6W5|A0A3Q1M6W5_BOVIN Formin like 1 OS=Bos taurus OX=9913 GN=FMNL1 PE=4 SV=1;tr|A0A	0	0	0	0	0	0	8984700	0	0	0	0	0	0	0	0	CM group
Q5E987	sp|Q5E987|PSA5_BOVIN Proteasome subunit alpha type-5 OS=Bos taurus OX=9913 GN=PSMA5 PE=1 SV=1	0	0	0	0	0	0	0	8918000	0	0	0	0	0	0	0	CM group
F1N422	tr|F1N422|F1N422_BOVIN Ubiquitin carboxyl-terminal hydrolase MINDY-1 OS=Bos taurus OX=9913 GN=MINDY1 PE=4 SV=1;sp|Q2KJ22|MINY1_BOVIN Ubiquitin carboxyl-terminal hydrolase MINDY-1 OS=Bos taurus OX=9913 GN=MINDY1 PE=2 SV=1	0	0	0	0	0	0	8862400	0	0	0	0	0	0	0	0	CM group
A0A3Q1LZR0	tr|A0A3Q1LZR0|A0A3Q1LZR0_BOVIN Urokinase plasminogen activator surface receptor OS=Bos taurus OX=9913 GN=PLAUR PE=4 SV=1;sp|Q05588|UPAR_BOVIN Urokinase plasminogen activator surface receptor OS=Bos taurus OX=9913 GN=PLAUR PE=2 SV=1	0	0	0	0	0	0	8848000	0	0	0	0	0	0	0	0	CM group
Q6B855	sp|Q6B855|TKT_BOVIN Transketolase OS=Bos taurus OX=9913 GN=TKT PE=2 SV=1	0	0	0	0	0	0	0	0	8844800	0	0	0	0	0	0	CM group
Q0VCW2	tr|Q0VCW2|Q0VCW2_BOVIN Abl interactor 1 OS=Bos taurus OX=9913 GN=ABI1 PE=1 SV=1;tr|A0A3Q1N9L4|A0A3Q1N9L4_BOVIN Abl interactor 1 OS=Bos taurus OX=9913 GN=ABI1 PE=1 SV=1;tr|A0A3Q1LQX9|A0A3Q1LQX9_BOVIN Abl interactor 1 OS=Bos taurus OX=9913 GN=ABI1 PE=1 SV=1;	0	0	0	0	0	0	8790600	0	0	0	0	0	0	0	0	CM group
A0A3Q1MKX8	tr|A0A3Q1MKX8|A0A3Q1MKX8_BOVIN Vitamin D-binding protein OS=Bos taurus OX=9913 GN=GC PE=4 SV=1;tr|F1N5M2|F1N5M2_BOVIN Vitamin D-binding protein OS=Bos taurus OX=9913 GN=GC PE=4 SV=2;sp|Q3MHN5|VTDB_BOVIN Vitamin D-binding protein OS=Bos taurus OX=9913 GN=GC	0	0	0	0	0	0	8474900	0	0	0	0	0	0	0	0	CM group
A0A3S5ZPJ6	tr|A0A3S5ZPJ6|A0A3S5ZPJ6_BOVIN Signal transducer and activator of transcription OS=Bos taurus OX=9913 GN=STAT1 PE=3 SV=1;tr|E1BPP7|E1BPP7_BOVIN Signal transducer and activator of transcription OS=Bos taurus OX=9913 GN=STAT1 PE=3 SV=3;tr|A0A3Q1ME65|A0A3Q1ME	0	0	0	0	0	0	0	0	8473400	0	0	0	0	0	0	CM group
E1BJF9	tr|E1BJF9|E1BJF9_BOVIN Serum amyloid A protein OS=Bos taurus OX=9913 GN=LOC104968478 PE=3 SV=2;sp|P35541|SAA_BOVIN Serum amyloid A protein OS=Bos taurus OX=9913 GN=SAA1 PE=1 SV=2;tr|A0A452DJ43|A0A452DJ43_BOVIN Serum amyloid A protein OS=Bos taurus OX=9913	0	0	0	0	0	0	0	0	0	8453600	0	0	0	0	0	CM group
O46414	sp|O46414|FRIH_BOVIN Ferritin heavy chain OS=Bos taurus OX=9913 GN=FTH1 PE=2 SV=3;tr|A0A3Q1LVU1|A0A3Q1LVU1_BOVIN Ferritin OS=Bos taurus OX=9913 GN=FTH1 PE=3 SV=1;tr|A0A3Q1NGZ9|A0A3Q1NGZ9_BOVIN Ferritin OS=Bos taurus OX=9913 PE=3 SV=1;tr|A0A3Q1MNC0|A0A3Q1MN	0	0	0	0	0	0	8363700	0	0	0	0	0	0	0	0	CM group
Q58DK5	sp|Q58DK5|HEM2_BOVIN Delta-aminolevulinic acid dehydratase OS=Bos taurus OX=9913 GN=ALAD PE=2 SV=1	0	0	0	0	0	0	0	0	8310700	0	0	0	0	0	0	CM group
Q58CR8	tr|Q58CR8|Q58CR8_BOVIN Serine incorporator 2 OS=Bos taurus OX=9913 GN=TDE2L PE=2 SV=1;tr|A0A3Q1MJ93|A0A3Q1MJ93_BOVIN Serine incorporator 2 OS=Bos taurus OX=9913 GN=SERINC2 PE=4 SV=1;sp|Q58CW5|SERC2_BOVIN Serine incorporator 2 OS=Bos taurus OX=9913 GN=SERIN	0	0	0	0	0	0	8308400	0	0	0	0	0	0	0	0	CM group
A0A3Q1M3I6	tr|A0A3Q1M3I6|A0A3Q1M3I6_BOVIN Serine/threonine-protein phosphatase 2A 55 kDa regulatory subunit B OS=Bos taurus OX=9913 GN=PPP2R2A PE=3 SV=1;tr|A0A3Q1MVS3|A0A3Q1MVS3_BOVIN Serine/threonine-protein phosphatase 2A 55 kDa regulatory subunit B OS=Bos taurus O	0	0	0	0	0	0	0	0	8281600	0	0	0	0	0	0	CM group
A0A3Q1LUU3	tr|A0A3Q1LUU3|A0A3Q1LUU3_BOVIN Signal transducing adaptor molecule OS=Bos taurus OX=9913 GN=STAM PE=4 SV=1;tr|F6RS49|F6RS49_BOVIN Signal transducing adaptor molecule OS=Bos taurus OX=9913 GN=STAM PE=4 SV=1	0	0	0	0	0	0	0	8222900	0	0	0	0	0	0	0	CM group
A4IF97	sp|A4IF97|ML12B_BOVIN Myosin regulatory light chain 12B OS=Bos taurus OX=9913 GN=MYL12B PE=2 SV=1;sp|Q5E9E2|MYL9_BOVIN Myosin regulatory light polypeptide 9 OS=Bos taurus OX=9913 GN=MYL9 PE=2 SV=3;tr|Q1LZF9|Q1LZF9_BOVIN Myosin regulatory light polypeptide	0	0	0	0	0	0	0	8200100	0	0	0	0	0	0	0	CM group
F6REL8	tr|F6REL8|F6REL8_BOVIN MICAL like 2 OS=Bos taurus OX=9913 GN=MICALL2 PE=4 SV=1;tr|A0A3Q1LY46|A0A3Q1LY46_BOVIN MICAL like 2 OS=Bos taurus OX=9913 GN=MICALL2 PE=4 SV=1	0	0	0	0	0	0	0	8117700	0	0	0	0	0	0	0	CM group
A6QPQ2	sp|A6QPQ2|SPA38_BOVIN Serpin A3-8 OS=Bos taurus OX=9913 GN=SERPINA3-8 PE=2 SV=1;tr|A0A0A0MP89|A0A0A0MP89_BOVIN Serpin A3-8 OS=Bos taurus OX=9913 GN=SERPINA3-8 PE=3 SV=2	0	0	0	0	0	0	7993100	0	0	0	0	0	0	0	0	CM group
Q3ZBW5	sp|Q3ZBW5|RHOB_BOVIN Rho-related GTP-binding protein RhoB OS=Bos taurus OX=9913 GN=RHOB PE=2 SV=1	0	0	0	0	0	0	0	0	7937300	0	0	0	0	0	0	CM group
E1BP29	tr|E1BP29|E1BP29_BOVIN G protein-coupled receptor kinase OS=Bos taurus OX=9913 GN=GRK6 PE=3 SV=3	0	0	0	0	0	0	7929600	0	0	0	0	0	0	0	0	CM group
A0JN72	tr|A0JN72|A0JN72_BOVIN Chemokine (C-C motif) receptor 1 OS=Bos taurus OX=9913 GN=CCR1 PE=2 SV=1	0	0	0	0	0	0	0	0	0	7751200	0	0	0	0	0	CM group
F1MMK2	tr|F1MMK2|F1MMK2_BOVIN Glucose-6-phosphate 1-dehydrogenase OS=Bos taurus OX=9913 GN=G6PD PE=1 SV=2;tr|A0A3Q1MM55|A0A3Q1MM55_BOVIN Glucose-6-phosphate 1-dehydrogenase OS=Bos taurus OX=9913 GN=G6PD PE=1 SV=1	0	0	0	0	0	0	7730700	0	0	0	0	0	0	0	0	CM group
G3N315	tr|G3N315|G3N315_BOVIN Uncharacterized protein OS=Bos taurus OX=9913 GN=STAM2 PE=4 SV=2;tr|F1N4I2|F1N4I2_BOVIN Uncharacterized protein OS=Bos taurus OX=9913 GN=STAM2 PE=4 SV=3	0	0	0	0	0	0	0	7671400	0	0	0	0	0	0	0	CM group
A1A4I4	sp|A1A4I4|PKN1_BOVIN Serine/threonine-protein kinase N1 OS=Bos taurus OX=9913 GN=PKN1 PE=2 SV=1;tr|A0A3Q1LSW8|A0A3Q1LSW8_BOVIN Serine/threonine-protein kinase N1 OS=Bos taurus OX=9913 GN=PKN1 PE=4 SV=1;tr|F1MFG6|F1MFG6_BOVIN Serine/threonine-protein kinase	0	0	0	0	0	0	0	0	7626900	0	0	0	0	0	0	CM group
Q2KHU8	sp|Q2KHU8|IF2G_BOVIN Eukaryotic translation initiation factor 2 subunit 3 OS=Bos taurus OX=9913 GN=EIF2S3 PE=2 SV=1;tr|G3MWU5|G3MWU5_BOVIN Tr-type G domain-containing protein OS=Bos taurus OX=9913 PE=4 SV=2	0	0	0	0	0	0	7613500	0	0	0	0	0	0	0	0	CM group
G3N0K3	tr|G3N0K3|G3N0K3_BOVIN 40S ribosomal protein S4 OS=Bos taurus OX=9913 PE=3 SV=1;tr|F1MJH2|F1MJH2_BOVIN 40S ribosomal protein S4 OS=Bos taurus OX=9913 PE=3 SV=2;tr|E1BGR7|E1BGR7_BOVIN 40S ribosomal protein S4 OS=Bos taurus OX=9913 PE=3 SV=2;tr|A2VE06|A2VE06	0	0	0	0	0	0	0	0	7566800	0	0	0	0	0	0	CM group
A0A3Q1MKJ8	tr|A0A3Q1MKJ8|A0A3Q1MKJ8_BOVIN Syndecan OS=Bos taurus OX=9913 GN=SDC2 PE=1 SV=1;sp|Q58DD4|SDC2_BOVIN Syndecan-2 OS=Bos taurus OX=9913 GN=SDC2 PE=2 SV=1;tr|A0A3Q1M3X3|A0A3Q1M3X3_BOVIN Syndecan OS=Bos taurus OX=9913 GN=SDC2 PE=1 SV=1;tr|A0A3Q1MQ12|A0A3Q1MQ12	0	0	0	0	0	0	0	7409500	0	0	0	0	0	0	0	CM group
F1N5Z0	tr|F1N5Z0|F1N5Z0_BOVIN Aquaporin 5 OS=Bos taurus OX=9913 GN=AQP5 PE=1 SV=3	0	0	0	0	0	0	0	7270900	0	0	0	0	0	0	0	CM group
E1BBX5	tr|E1BBX5|E1BBX5_BOVIN Aldehyde oxidase 3L1 OS=Bos taurus OX=9913 GN=AOX2 PE=2 SV=3	0	0	0	0	0	0	7263400	0	0	0	0	0	0	0	0	CM group
F1MFG9	tr|F1MFG9|F1MFG9_BOVIN Myosin IG OS=Bos taurus OX=9913 GN=MYO1G PE=3 SV=2;tr|A0A3Q1LLG5|A0A3Q1LLG5_BOVIN Myosin IG OS=Bos taurus OX=9913 GN=MYO1G PE=3 SV=1;tr|A0A3Q1MRH5|A0A3Q1MRH5_BOVIN Myosin IG OS=Bos taurus OX=9913 GN=MYO1G PE=3 SV=1	0	0	0	0	0	0	7158600	0	0	0	0	0	0	0	0	CM group
G3N2S4	tr|G3N2S4|G3N2S4_BOVIN Leucine rich repeat containing 26 OS=Bos taurus OX=9913 GN=LRRC26 PE=4 SV=2	0	0	0	0	0	0	0	0	0	7131500	0	0	0	0	0	CM group
A0A3Q1MUU9	tr|A0A3Q1MUU9|A0A3Q1MUU9_BOVIN T-complex protein 1 subunit eta OS=Bos taurus OX=9913 GN=CCT7 PE=3 SV=1;sp|Q2NKZ1|TCPH_BOVIN T-complex protein 1 subunit eta OS=Bos taurus OX=9913 GN=CCT7 PE=1 SV=1	0	0	0	0	0	0	0	0	7096700	0	0	0	0	0	0	CM group
A0A3Q1MR36	tr|A0A3Q1MR36|A0A3Q1MR36_BOVIN Anion exchange protein OS=Bos taurus OX=9913 GN=SLC4A1 PE=3 SV=1;tr|Q9XSW5|Q9XSW5_BOVIN Anion exchange protein OS=Bos taurus OX=9913 GN=SLC4A1 PE=2 SV=1;tr|F6QPG2|F6QPG2_BOVIN Anion exchange protein OS=Bos taurus OX=9913 GN=S	0	0	0	0	0	0	0	0	0	7056400	0	0	0	0	0	CM group
A0A3S5ZP40	tr|A0A3S5ZP40|A0A3S5ZP40_BOVIN Attractin OS=Bos taurus OX=9913 GN=ATRN PE=4 SV=1	0	0	0	0	0	0	0	6866700	0	0	0	0	0	0	0	CM group
A0A3Q1M3Q7	tr|A0A3Q1M3Q7|A0A3Q1M3Q7_BOVIN Protein disulfide-isomerase A4 OS=Bos taurus OX=9913 GN=PDIA4 PE=3 SV=1;tr|F1MEN8|F1MEN8_BOVIN Protein disulfide-isomerase A4 OS=Bos taurus OX=9913 GN=PDIA4 PE=3 SV=1;sp|Q29RV1|PDIA4_BOVIN Protein disulfide-isomerase A4 OS=Bo	0	0	0	0	0	0	6830100	0	0	0	0	0	0	0	0	CM group
A0A3Q1LJY8	tr|A0A3Q1LJY8|A0A3Q1LJY8_BOVIN Uncharacterized protein OS=Bos taurus OX=9913 GN=CRB3 PE=4 SV=1	0	0	0	0	0	0	0	0	0	6768900	0	0	0	0	0	CM group
A0A3Q1MUW9	tr|A0A3Q1MUW9|A0A3Q1MUW9_BOVIN F-box/LRR-repeat protein 20 OS=Bos taurus OX=9913 GN=FBXL20 PE=4 SV=1;sp|Q58DG6|FXL20_BOVIN F-box/LRR-repeat protein 20 OS=Bos taurus OX=9913 GN=FBXL20 PE=2 SV=2;tr|A0A3Q1M2Q0|A0A3Q1M2Q0_BOVIN F-box/LRR-repeat protein 20 OS=B	0	0	0	0	0	0	0	6706500	0	0	0	0	0	0	0	CM group
A0A3Q1LLB2	tr|A0A3Q1LLB2|A0A3Q1LLB2_BOVIN Calpastatin OS=Bos taurus OX=9913 GN=CAST PE=1 SV=1;tr|A0A3Q1M6S3|A0A3Q1M6S3_BOVIN Calpastatin OS=Bos taurus OX=9913 GN=CAST PE=1 SV=1;tr|A0A3Q1LI46|A0A3Q1LI46_BOVIN Calpastatin OS=Bos taurus OX=9913 GN=CAST PE=1 SV=1;tr|F1MD	0	0	0	0	0	0	6538400	0	0	0	0	0	0	0	0	CM group
P98131	sp|P98131|LYAM1_BOVIN L-selectin OS=Bos taurus OX=9913 GN=SELL PE=2 SV=1;tr|A0A3Q1LZX6|A0A3Q1LZX6_BOVIN L-selectin OS=Bos taurus OX=9913 GN=SELL PE=3 SV=1;tr|F1N4U9|F1N4U9_BOVIN L-selectin OS=Bos taurus OX=9913 GN=SELL PE=4 SV=2	0	0	0	0	0	0	6508500	0	0	0	0	0	0	0	0	CM group
F1N610	tr|F1N610|F1N610_BOVIN Ig-like domain-containing protein OS=Bos taurus OX=9913 GN=BLA-DQB PE=4 SV=1	0	0	0	0	0	0	0	6460800	0	0	0	0	0	0	0	CM group
F1N7C5	tr|F1N7C5|F1N7C5_BOVIN Indoleamine 2,3-dioxygenase 1 OS=Bos taurus OX=9913 GN=IDO1 PE=4 SV=2;tr|A0A3Q1LFW8|A0A3Q1LFW8_BOVIN Indoleamine 2,3-dioxygenase 1 OS=Bos taurus OX=9913 GN=IDO1 PE=4 SV=1	0	0	0	0	0	0	0	6407800	0	0	0	0	0	0	0	CM group
A0A3Q1LGY9	tr|A0A3Q1LGY9|A0A3Q1LGY9_BOVIN Angiotensinogen OS=Bos taurus OX=9913 GN=AGT PE=1 SV=1;tr|Q3SZH5|Q3SZH5_BOVIN Angiotensinogen OS=Bos taurus OX=9913 GN=AGT PE=1 SV=1;	0	0	0	0	0	0	0	0	0	6404900	0	0	0	0	0	CM group
A0A3Q1MDW2	tr|A0A3Q1MDW2|A0A3Q1MDW2_BOVIN Agrin OS=Bos taurus OX=9913 GN=AGRN PE=1 SV=1;tr|A0A3Q1M5N3|A0A3Q1M5N3_BOVIN Agrin OS=Bos taurus OX=9913 GN=AGRN PE=1 SV=1;tr|A0A3Q1LMG9|A0A3Q1LMG9_BOVIN Agrin OS=Bos taurus OX=9913 GN=AGRN PE=1 SV=1;tr|F1MSI2|F1MSI2_BOVIN Ag	0	0	0	0	0	0	0	0	0	6347400	0	0	0	0	0	CM group
F1MYI2	tr|F1MYI2|F1MYI2_BOVIN Heterogeneous nuclear ribonucleoprotein M OS=Bos taurus OX=9913 GN=HNRNPM PE=1 SV=3;tr|F1MY44|F1MY44_BOVIN Heterogeneous nuclear ribonucleoprotein M OS=Bos taurus OX=9913 GN=HNRNPM PE=1 SV=3;tr|A0A3Q1MIF1|A0A3Q1MIF1_BOVIN Heterogeneo	0	0	0	0	0	6303200	0	0	0	0	0	0	0	0	0	CM group
A0A3Q1MZK6	tr|A0A3Q1MZK6|A0A3Q1MZK6_BOVIN Ribosomal_S10 domain-containing protein OS=Bos taurus OX=9913 PE=4 SV=1;tr|A0A3Q1MN57|A0A3Q1MN57_BOVIN Ribosomal_S10 domain-containing protein OS=Bos taurus OX=9913 PE=3 SV=1;sp|Q3ZBH8|RS20_BOVIN 40S ribosomal protein S20 OS=	0	0	0	0	0	0	6234500	0	0	0	0	0	0	0	0	CM group
A4FV68	sp|A4FV68|2A5E_BOVIN Serine/threonine-protein phosphatase 2A 56 kDa regulatory subunit epsilon isoform OS=Bos taurus OX=9913 GN=PPP2R5E PE=1 SV=1;tr|A0A3Q1LWY4|A0A3Q1LWY4_BOVIN Serine/threonine-protein phosphatase 2A 56 kDa regulatory subunit OS=Bos taurus	0	0	0	0	0	0	0	0	6094800	0	0	0	0	0	0	CM group
A0A3Q1M2N8	tr|A0A3Q1M2N8|A0A3Q1M2N8_BOVIN Adenosylhomocysteinase 3 OS=Bos taurus OX=9913 GN=AHCYL2 PE=4 SV=1	0	0	0	0	0	0	0	0	0	6092500	0	0	0	0	0	CM group
G3N168	tr|G3N168|G3N168_BOVIN G_PROTEIN_RECEP_F1_2 domain-containing protein OS=Bos taurus OX=9913 GN=LOC527744 PE=3 SV=2	0	0	0	0	0	0	0	0	0	6092000	0	0	0	0	0	CM group
A0A3Q1LZT3	tr|A0A3Q1LZT3|A0A3Q1LZT3_BOVIN VWFA domain-containing protein OS=Bos taurus OX=9913 GN=ITGAX PE=3 SV=1	0	0	0	0	0	0	6069500	0	0	0	0	0	0	0	0	CM group
A0A3Q1N9S5	tr|A0A3Q1N9S5|A0A3Q1N9S5_BOVIN Heterogeneous nuclear ribonucleoprotein K OS=Bos taurus OX=9913 GN=HNRNPK PE=1 SV=1;sp|Q3T0D0|HNRPK_BOVIN Heterogeneous nuclear ribonucleoprotein K OS=Bos taurus OX=9913 GN=HNRNPK PE=2 SV=1	0	0	0	0	0	0	6049700	0	0	0	0	0	0	0	0	CM group
F1MYL3	tr|F1MYL3|F1MYL3_BOVIN Syntaxin-binding protein 6 OS=Bos taurus OX=9913 GN=STXBP6 PE=4 SV=1;sp|Q2YDL1|STXB6_BOVIN Syntaxin-binding protein 6 OS=Bos taurus OX=9913 GN=STXBP6 PE=2 SV=1;tr|A0A3Q1MC55|A0A3Q1MC55_BOVIN Syntaxin-binding protein 6 OS=Bos taurus O	0	0	0	0	0	0	0	0	0	5979200	0	0	0	0	0	CM group
Q3ZCD3	tr|Q3ZCD3|Q3ZCD3_BOVIN Tax1-binding protein 3 OS=Bos taurus OX=9913 GN=TAX1BP3 PE=1 SV=1	0	0	0	0	0	0	0	5894600	0	0	0	0	0	0	0	CM group
G3N132	tr|G3N132|G3N132_BOVIN Beta-centractin OS=Bos taurus OX=9913 GN=ACTR1B PE=3 SV=2;sp|A4IFE3|ACTY_BOVIN Beta-centractin OS=Bos taurus OX=9913 GN=ACTR1B PE=2 SV=1	0	0	0	0	0	0	0	5812300	0	0	0	0	0	0	0	CM group
P18902	sp|P18902|RET4_BOVIN Retinol-binding protein 4 OS=Bos taurus OX=9913 GN=RBP4 PE=1 SV=1;tr|G1K122|G1K122_BOVIN Retinol-binding protein OS=Bos taurus OX=9913 GN=RBP4 PE=3 SV=1;tr|A0A3Q1MSW9|A0A3Q1MSW9_BOVIN Retinol-binding protein 4 OS=Bos taurus OX=9913 GN=	0	0	0	0	0	0	0	0	0	5796700	0	0	0	0	0	CM group
A0A3Q1MKY2	tr|A0A3Q1MKY2|A0A3Q1MKY2_BOVIN DUF953 domain-containing protein OS=Bos taurus OX=9913 GN=TXNDC17 PE=1 SV=1	0	0	0	0	0	0	0	5789800	0	0	0	0	0	0	0	CM group
Q2KIT4	sp|Q2KIT4|DNJB4_BOVIN DnaJ homolog subfamily B member 4 OS=Bos taurus OX=9913 GN=DNAJB4 PE=2 SV=1;sp|Q3MI00|DNJB1_BOVIN DnaJ homolog subfamily B member 1 OS=Bos taurus OX=9913 GN=DNAJB1 PE=2 SV=3	0	0	0	0	0	0	0	0	5778500	0	0	0	0	0	0	CM group
A5PKI6	tr|A5PKI6|A5PKI6_BOVIN CC2D1A protein OS=Bos taurus OX=9913 GN=CC2D1A PE=2 SV=1	0	0	0	0	0	0	0	5768600	0	0	0	0	0	0	0	CM group
Q3ZC65	tr|Q3ZC65|Q3ZC65_BOVIN AUP1 lipid droplet regulating VLDL assembly factor OS=Bos taurus OX=9913 GN=AUP1 PE=2 SV=1	0	0	0	0	0	0	0	5733200	0	0	0	0	0	0	0	CM group
Q3ZBE9	sp|Q3ZBE9|NSDHL_BOVIN Sterol-4-alpha-carboxylate 3-dehydrogenase, decarboxylating OS=Bos taurus OX=9913 GN=NSDHL PE=2 SV=1	0	0	0	0	0	0	0	5723700	0	0	0	0	0	0	0	CM group
A0A3Q1LYS7	tr|A0A3Q1LYS7|A0A3Q1LYS7_BOVIN Autophagy-related protein 3 OS=Bos taurus OX=9913 GN=ATG3 PE=1 SV=1;sp|Q0VCL3|ATG3_BOVIN Ubiquitin-like-conjugating enzyme ATG3 OS=Bos taurus OX=9913 GN=ATG3 PE=2 SV=1	0	0	0	0	0	5711400	0	0	0	0	0	0	0	0	0	CM group
Q2KJ81	sp|Q2KJ81|AP1M1_BOVIN AP-1 complex subunit mu-1 OS=Bos taurus OX=9913 GN=AP1M1 PE=1 SV=3	0	0	0	0	0	0	0	0	5703100	0	0	0	0	0	0	CM group
Q1JPA0	sp|Q1JPA0|AL3B1_BOVIN Aldehyde dehydrogenase family 3 member B1 OS=Bos taurus OX=9913 GN=ALDH3B1 PE=2 SV=1;tr|A0A3Q1M3Q4|A0A3Q1M3Q4_BOVIN Uncharacterized protein OS=Bos taurus OX=9913 GN=LOC508879 PE=3 SV=1	0	0	0	0	0	0	5630100	0	0	0	0	0	0	0	0	CM group
F1MU34	tr|F1MU34|F1MU34_BOVIN Aminopeptidase OS=Bos taurus OX=9913 GN=ERAP1 PE=3 SV=1	0	0	0	0	0	0	0	0	0	5613100	0	0	0	0	0	CM group
A0A3Q1LI40	tr|A0A3Q1LI40|A0A3Q1LI40_BOVIN Complement component C7 OS=Bos taurus OX=9913 GN=C7 PE=4 SV=1;tr|A0A3Q1MP40|A0A3Q1MP40_BOVIN Complement component C7 OS=Bos taurus OX=9913 GN=C7 PE=4 SV=1;tr|F1N045|F1N045_BOVIN Complement component C7 OS=Bos taurus OX=9913 G	0	0	0	0	0	0	5603000	0	0	0	0	0	0	0	0	CM group
P61282	sp|P61282|NEDD8_BOVIN NEDD8 OS=Bos taurus OX=9913 GN=NEDD8 PE=3 SV=1	0	0	0	0	0	0	5590800	0	0	0	0	0	0	0	0	CM group
E1BAZ1	tr|E1BAZ1|E1BAZ1_BOVIN C-type lectin domain family 4 member A OS=Bos taurus OX=9913 GN=CLEC4A PE=4 SV=1	0	0	0	0	0	0	5575200	0	0	0	0	0	0	0	0	CM group
H7BWW0	tr|H7BWW0|H7BWW0_BOVIN Coronin OS=Bos taurus OX=9913 GN=CORO1B PE=1 SV=1	0	0	0	0	0	0	0	5573900	0	0	0	0	0	0	0	CM group
A0A3S5ZPC1	tr|A0A3S5ZPC1|A0A3S5ZPC1_BOVIN Synaptophysin like 1 OS=Bos taurus OX=9913 GN=SYPL1 PE=4 SV=1;tr|A0A3Q1MJ97|A0A3Q1MJ97_BOVIN Synaptophysin like 1 OS=Bos taurus OX=9913 GN=SYPL1 PE=4 SV=1;tr|A8PVV5|A8PVV5_BOVIN SYPL1 protein OS=Bos taurus OX=9913 GN=SYPL1 PE	0	0	0	0	0	0	5546400	0	0	0	0	0	0	0	0	CM group
F6Q9S4	tr|F6Q9S4|F6Q9S4_BOVIN cAMP-dependent protein kinase type II-beta regulatory subunit OS=Bos taurus OX=9913 GN=PRKAR2B PE=4 SV=1;sp|P31322|KAP3_BOVIN cAMP-dependent protein kinase type II-beta regulatory subunit OS=Bos taurus OX=9913 GN=PRKAR2B PE=2 SV=2	0	0	0	0	0	0	0	0	5424000	0	0	0	0	0	0	CM group
F1MQF6	tr|F1MQF6|F1MQF6_BOVIN Apoptosis-associated speck-like protein-containing a CARD OS=Bos taurus OX=9913 GN=PYCARD PE=4 SV=1;sp|Q8HXK9|ASC_BOVIN Apoptosis-associated speck-like protein containing a CARD OS=Bos taurus OX=9913 GN=PYCARD PE=2 SV=1	0	0	0	0	0	0	5370200	0	0	0	0	0	0	0	0	CM group
G5E542	tr|G5E542|G5E542_BOVIN Uncharacterized protein OS=Bos taurus OX=9913 GN=LOC112444847 PE=4 SV=1;tr|Q3ZBV6|Q3ZBV6_BOVIN Uncharacterized protein LOC777594 OS=Bos taurus OX=9913 GN=LOC777594 PE=2 SV=1;tr|G5E5L8|G5E5L8_BOVIN Uncharacterized protein OS=Bos tauru	0	0	0	0	0	0	0	0	0	5331700	0	0	0	0	0	CM group
F1MM86	tr|F1MM86|F1MM86_BOVIN Complement component C6 OS=Bos taurus OX=9913 GN=C6 PE=4 SV=2;sp|Q29RU4|CO6_BOVIN Complement component C6 OS=Bos taurus OX=9913 GN=C6 PE=2 SV=1;tr|A0A3Q1LM32|A0A3Q1LM32_BOVIN Complement component C6 OS=Bos taurus OX=9913 GN=C6 PE=4 S	0	0	0	0	0	0	5329400	0	0	0	0	0	0	0	0	CM group
A0A3Q1M2A8	tr|A0A3Q1M2A8|A0A3Q1M2A8_BOVIN Complement factor I OS=Bos taurus OX=9913 GN=CFI PE=1 SV=1;tr|A0A3Q1LGM4|A0A3Q1LGM4_BOVIN Complement factor I OS=Bos taurus OX=9913 GN=CFI PE=1 SV=1;tr|A0A3Q1N461|A0A3Q1N461_BOVIN Complement factor I OS=Bos taurus OX=9913 GN=	0	0	0	0	0	0	0	5214100	0	0	0	0	0	0	0	CM group
F1MUP1	tr|F1MUP1|F1MUP1_BOVIN Uncharacterized protein OS=Bos taurus OX=9913 GN=FOLH1B PE=1 SV=1	0	0	0	0	0	0	0	5161400	0	0	0	0	0	0	0	CM group
A5D7F4	tr|A5D7F4|A5D7F4_BOVIN PCDHGC3 protein OS=Bos taurus OX=9913 GN=PCDHGC3 PE=2 SV=1	0	0	0	0	0	0	0	0	0	5158100	0	0	0	0	0	CM group
Q3ZBL4	sp|Q3ZBL4|LZTL1_BOVIN Leucine zipper transcription factor-like protein 1 OS=Bos taurus OX=9913 GN=LZTFL1 PE=2 SV=1	0	0	0	0	0	0	0	0	5077200	0	0	0	0	0	0	CM group
Q3MHY1	sp|Q3MHY1|CSRP1_BOVIN Cysteine and glycine-rich protein 1 OS=Bos taurus OX=9913 GN=CSRP1 PE=2 SV=3	0	0	0	0	0	0	0	5067300	0	0	0	0	0	0	0	CM group
Q32KR9	tr|Q32KR9|Q32KR9_BOVIN Charged multivesicular body protein 1A OS=Bos taurus OX=9913 GN=CHMP1A PE=2 SV=1;tr|A0A3Q1MDZ9|A0A3Q1MDZ9_BOVIN Charged multivesicular body protein 1A OS=Bos taurus OX=9913 GN=CHMP1A PE=4 SV=1;tr|F6RC54|F6RC54_BOVIN Charged multivesi	0	0	0	0	0	0	0	4907700	0	0	0	0	0	0	0	CM group
Q3T0C6	sp|Q3T0C6|AT1B3_BOVIN Sodium/potassium-transporting ATPase subunit beta-3 OS=Bos taurus OX=9913 GN=ATP1B3 PE=2 SV=1	0	0	0	0	0	0	4896000	0	0	0	0	0	0	0	0	CM group
A6QLZ4	tr|A6QLZ4|A6QLZ4_BOVIN LOC536930 protein OS=Bos taurus OX=9913 GN=TMEM266 PE=2 SV=1;tr|A0A3Q1LLV5|A0A3Q1LLV5_BOVIN Transmembrane protein 266 OS=Bos taurus OX=9913 GN=TMEM266 PE=4 SV=1	0	0	0	0	0	0	0	0	4843900	0	0	0	0	0	0	CM group
A0A3Q1MAQ8	tr|A0A3Q1MAQ8|A0A3Q1MAQ8_BOVIN Serine protease 8 OS=Bos taurus OX=9913 GN=PRSS8 PE=3 SV=1;tr|F1MUB9|F1MUB9_BOVIN Serine protease 8 OS=Bos taurus OX=9913 GN=PRSS8 PE=3 SV=1	0	0	0	0	0	0	0	4829000	0	0	0	0	0	0	0	CM group
A0A3Q1MHQ3	tr|A0A3Q1MHQ3|A0A3Q1MHQ3_BOVIN Sulfatase 2 OS=Bos taurus OX=9913 GN=SULF2 PE=4 SV=1;tr|A0A3Q1N4F6|A0A3Q1N4F6_BOVIN Sulfatase 2 OS=Bos taurus OX=9913 GN=SULF2 PE=4 SV=1;tr|E1BIY5|E1BIY5_BOVIN Sulfatase 2 OS=Bos taurus OX=9913 GN=SULF2 PE=4 SV=3	0	0	0	0	0	0	4733300	0	0	0	0	0	0	0	0	CM group
A0A3Q1N0N9	tr|A0A3Q1N0N9|A0A3Q1N0N9_BOVIN SEC31 homolog A, COPII coat complex component OS=Bos taurus OX=9913 GN=SEC31A PE=4 SV=1;tr|E1BMP2|E1BMP2_BOVIN SEC31 homolog A, COPII coat complex component OS=Bos taurus OX=9913 GN=SEC31A PE=4 SV=3	0	0	0	0	0	0	0	0	4710100	0	0	0	0	0	0	CM group
A0A3Q1LNF8	tr|A0A3Q1LNF8|A0A3Q1LNF8_BOVIN RING-type domain-containing protein OS=Bos taurus OX=9913 GN=LOC780968 PE=4 SV=1;tr|A0A3Q1MWJ8|A0A3Q1MWJ8_BOVIN Uncharacterized protein OS=Bos taurus OX=9913 GN=RBX1 PE=4 SV=1;tr|F6QPP1|F6QPP1_BOVIN RING-type domain-containin	0	0	0	0	0	0	0	0	4683000	0	0	0	0	0	0	CM group
A0A3Q1MDH1	tr|A0A3Q1MDH1|A0A3Q1MDH1_BOVIN Calcium-transporting ATPase OS=Bos taurus OX=9913 GN=ATP2B1 PE=1 SV=1;tr|F1N7J2|F1N7J2_BOVIN Calcium-transporting ATPase OS=Bos taurus OX=9913 GN=ATP2B1 PE=1 SV=1;tr|A0A3Q1ND98|A0A3Q1ND98_BOVIN Calcium-transporting ATPase OS=	0	0	0	0	0	0	4595200	0	0	0	0	0	0	0	0	CM group
A6QQF8	tr|A6QQF8|A6QQF8_BOVIN ARHGAP18 protein OS=Bos taurus OX=9913 GN=ARHGAP18 PE=2 SV=1;tr|F1MJH8|F1MJH8_BOVIN Rho GTPase activating protein 18 OS=Bos taurus OX=9913 GN=ARHGAP18 PE=4 SV=3;tr|A0A3Q1MGQ2|A0A3Q1MGQ2_BOVIN Rho GTPase activating protein 18 OS=Bos t	0	0	0	0	0	0	0	4500300	0	0	0	0	0	0	0	CM group
F1MGC3	tr|F1MGC3|F1MGC3_BOVIN Ig-like domain-containing protein OS=Bos taurus OX=9913 GN=LOC512672 PE=3 SV=1	0	0	0	0	0	0	0	4432000	0	0	0	0	0	0	0	CM group
F1MLW2	tr|F1MLW2|F1MLW2_BOVIN BPI fold-containing family B member 1 OS=Bos taurus OX=9913 GN=BPIFB1 PE=4 SV=1;sp|Q8SPF8|BPIB1_BOVIN BPI fold-containing family B member 1 OS=Bos taurus OX=9913 GN=BPIFB1 PE=2 SV=1	0	0	0	0	0	0	4414900	0	0	0	0	0	0	0	0	CM group
Q9TTY5	sp|Q9TTY5|PTAFR_BOVIN Platelet-activating factor receptor OS=Bos taurus OX=9913 GN=PTAFR PE=1 SV=2	0	0	0	0	0	0	0	0	0	4376400	0	0	0	0	0	CM group
E1BLZ8	tr|E1BLZ8|E1BLZ8_BOVIN Eukaryotic translation initiation factor 3 subunit F OS=Bos taurus OX=9913 GN=EIF3F PE=1 SV=3	0	0	0	0	0	0	0	0	4327400	0	0	0	0	0	0	CM group
Q3SYW2	sp|Q3SYW2|CO2_BOVIN Complement C2 OS=Bos taurus OX=9913 GN=C2 PE=2 SV=1;tr|A0A3S5ZPC6|A0A3S5ZPC6_BOVIN Complement C2 OS=Bos taurus OX=9913 GN=C2 PE=3 SV=1	0	0	0	0	0	0	4302600	0	0	0	0	0	0	0	0	CM group
F1MLX9	tr|F1MLX9|F1MLX9_BOVIN Guanine deaminase OS=Bos taurus OX=9913 GN=GDA PE=1 SV=2	0	0	0	0	0	0	4231100	0	0	0	0	0	0	0	0	CM group
P01252	sp|P01252|PTMA_BOVIN Prothymosin alpha OS=Bos taurus OX=9913 GN=PTMA PE=1 SV=2	0	0	0	0	0	0	0	0	4188200	0	0	0	0	0	0	CM group
E1BBL1	tr|E1BBL1|E1BBL1_BOVIN SH2 domain containing 4A OS=Bos taurus OX=9913 GN=SH2D4A PE=4 SV=1	0	0	0	0	0	0	0	4187200	0	0	0	0	0	0	0	CM group
E1BAN2	tr|E1BAN2|E1BAN2_BOVIN Katanin p60 ATPase-containing subunit A-like 2 OS=Bos taurus OX=9913 GN=KATNAL2 PE=1 SV=3;tr|A0A3Q1LUR7|A0A3Q1LUR7_BOVIN Katanin p60 ATPase-containing subunit A-like 2 OS=Bos taurus OX=9913 GN=KATNAL2 PE=1 SV=1	0	0	0	0	0	0	0	4068500	0	0	0	0	0	0	0	CM group
A0A3Q1LRN7	tr|A0A3Q1LRN7|A0A3Q1LRN7_BOVIN Hexose-6-phosphate dehydrogenase/glucose 1-dehydrogenase OS=Bos taurus OX=9913 GN=H6PD PE=1 SV=1;tr|F1MM13|F1MM13_BOVIN Hexose-6-phosphate dehydrogenase/glucose 1-dehydrogenase OS=Bos taurus OX=9913 GN=H6PD PE=1 SV=3	0	0	0	0	0	0	3942300	0	0	0	0	0	0	0	0	CM group
A0A3Q1NNG7	tr|A0A3Q1NNG7|A0A3Q1NNG7_BOVIN Ig-like domain-containing protein OS=Bos taurus OX=9913 PE=4 SV=1	0	0	0	0	0	0	3914000	0	0	0	0	0	0	0	0	CM group
E1BCF8	tr|E1BCF8|E1BCF8_BOVIN Zinc finger CCCH-type containing, antiviral 1 OS=Bos taurus OX=9913 GN=ZC3HAV1 PE=4 SV=2	0	0	0	0	0	0	0	0	3912200	0	0	0	0	0	0	CM group
E1BAD8	tr|E1BAD8|E1BAD8_BOVIN Midline 1 OS=Bos taurus OX=9913 GN=MID1 PE=4 SV=2	0	0	0	0	0	0	0	0	3906900	0	0	0	0	0	0	CM group
E1BKS1	tr|E1BKS1|E1BKS1_BOVIN Syndecan OS=Bos taurus OX=9913 GN=SDC4 PE=3 SV=1	0	0	0	0	0	0	3905800	0	0	0	0	0	0	0	0	CM group
A0A3Q1NF82	tr|A0A3Q1NF82|A0A3Q1NF82_BOVIN Bactericidal permeability-increasing protein OS=Bos taurus OX=9913 GN=BPI PE=1 SV=1;sp|P17453|BPI_BOVIN Bactericidal permeability-increasing protein OS=Bos taurus OX=9913 GN=BPI PE=2 SV=2	0	0	0	0	0	0	3835400	0	0	0	0	0	0	0	0	CM group
Q5E9C1	sp|Q5E9C1|CASP4_BOVIN Caspase-4 OS=Bos taurus OX=9913 GN=CASP4 PE=2 SV=1;sp|O75601|CASPD_BOVIN Caspase-13 OS=Bos taurus OX=9913 GN=CASP13 PE=1 SV=1	0	0	0	0	0	0	0	0	3769900	0	0	0	0	0	0	CM group
F1MS77	tr|F1MS77|F1MS77_BOVIN Selectin P ligand OS=Bos taurus OX=9913 GN=SELPLG PE=4 SV=3	0	0	0	0	0	0	3729800	0	0	0	0	0	0	0	0	CM group
A0A3Q1LR94	tr|A0A3Q1LR94|A0A3Q1LR94_BOVIN Nucleoplasmin domain-containing protein OS=Bos taurus OX=9913 PE=4 SV=1;tr|F1MTV9|F1MTV9_BOVIN Nucleophosmin OS=Bos taurus OX=9913 GN=NPM1 PE=4 SV=3;sp|Q3T160|NPM_BOVIN Nucleophosmin OS=Bos taurus OX=9913 GN=NPM1 PE=2 SV=1	0	0	0	0	0	0	3717700	0	0	0	0	0	0	0	0	CM group
A0A3Q1N8C9	tr|A0A3Q1N8C9|A0A3Q1N8C9_BOVIN AP-2 complex subunit alpha OS=Bos taurus OX=9913 GN=AP2A1 PE=1 SV=1;tr|E1BMW2|E1BMW2_BOVIN AP-2 complex subunit alpha OS=Bos taurus OX=9913 GN=AP2A1 PE=1 SV=3;tr|A0A3Q1LVF9|A0A3Q1LVF9_BOVIN AP-2 complex subunit alpha OS=Bos t	0	0	0	0	0	0	0	0	3713500	0	0	0	0	0	0	CM group
A0A3Q1LYV8	tr|A0A3Q1LYV8|A0A3Q1LYV8_BOVIN LIM and senescent cell antigen-like-containing domain protein OS=Bos taurus OX=9913 GN=LIMS1 PE=4 SV=1;tr|A0A3Q1LNQ9|A0A3Q1LNQ9_BOVIN LIM and senescent cell antigen-like-containing domain protein OS=Bos taurus OX=9913 GN=LIMS	0	0	0	0	0	0	0	3669400	0	0	0	0	0	0	0	CM group
P52176	sp|P52176|MMP9_BOVIN Matrix metalloproteinase-9 OS=Bos taurus OX=9913 GN=MMP9 PE=2 SV=1	0	0	0	0	0	0	0	0	0	3664500	0	0	0	0	0	CM group
A0A3Q1MSE0	tr|A0A3Q1MSE0|A0A3Q1MSE0_BOVIN Rho guanine nucleotide exchange factor 1 OS=Bos taurus OX=9913 GN=ARHGEF1 PE=4 SV=1;tr|E1BG38|E1BG38_BOVIN Rho guanine nucleotide exchange factor 1 OS=Bos taurus OX=9913 GN=ARHGEF1 PE=4 SV=3;tr|A0A3Q1LFQ5|A0A3Q1LFQ5_BOVIN Rho	0	0	0	0	0	0	0	0	3657200	0	0	0	0	0	0	CM group
E1BGX4	tr|E1BGX4|E1BGX4_BOVIN WW domain binding protein 2 OS=Bos taurus OX=9913 GN=WBP2 PE=4 SV=3;tr|A0A3Q1LZT9|A0A3Q1LZT9_BOVIN WW domain binding protein 2 OS=Bos taurus OX=9913 GN=WBP2 PE=4 SV=1;tr|A0A3Q1LMJ1|A0A3Q1LMJ1_BOVIN WW domain binding protein 2 OS=Bos	0	0	0	0	0	0	0	0	3558000	0	0	0	0	0	0	CM group
Q2NKY7	sp|Q2NKY7|SEPT2_BOVIN Septin-2 OS=Bos taurus OX=9913 GN=SEPTIN2 PE=2 SV=1	0	0	0	0	0	0	0	0	3529700	0	0	0	0	0	0	CM group
Q3SZ32	tr|Q3SZ32|Q3SZ32_BOVIN Transcription elongation factor B (SIII), polypeptide 2 (18kDa, elongin B) OS=Bos taurus OX=9913 GN=TCEB2 PE=2 SV=1;tr|E1BJ20|E1BJ20_BOVIN Ubiquitin-like domain-containing protein OS=Bos taurus OX=9913 PE=4 SV=1	0	0	0	0	0	0	0	3524400	0	0	0	0	0	0	0	CM group
Q3T0T7	sp|Q3T0T7|SAR1B_BOVIN GTP-binding protein SAR1b OS=Bos taurus OX=9913 GN=SAR1B PE=2 SV=1	0	0	0	0	0	0	3426300	0	0	0	0	0	0	0	0	CM group
A0A3Q1MHA5	tr|A0A3Q1MHA5|A0A3Q1MHA5_BOVIN KIAA0513 OS=Bos taurus OX=9913 GN=KIAA0513 PE=4 SV=1;tr|E1BGF1|E1BGF1_BOVIN KIAA0513 OS=Bos taurus OX=9913 GN=KIAA0513 PE=4 SV=3	0	0	0	0	0	0	0	3373500	0	0	0	0	0	0	0	CM group
A0A3Q1M0A3	tr|A0A3Q1M0A3|A0A3Q1M0A3_BOVIN Ig-like domain-containing protein OS=Bos taurus OX=9913 GN=BOLA-A PE=3 SV=1;tr|A7YWH4|A7YWH4_BOVIN BoLA protein OS=Bos taurus OX=9913 GN=BoLA PE=2 SV=1;tr|A0A3Q1LRW6|A0A3Q1LRW6_BOVIN Ig-like domain-containing protein OS=Bos t	0	0	0	0	0	0	0	3363000	0	0	0	0	0	0	0	CM group
A5PKB9	tr|A5PKB9|A5PKB9_BOVIN Chromosome 25 C16orf54 homolog OS=Bos taurus OX=9913 GN=C25H16orf54 PE=2 SV=1	0	0	0	0	0	0	3354200	0	0	0	0	0	0	0	0	CM group
F1MNT5	tr|F1MNT5|F1MNT5_BOVIN Mucin 20, cell surface associated OS=Bos taurus OX=9913 GN=MUC20 PE=1 SV=3;tr|A0A3Q1M6U9|A0A3Q1M6U9_BOVIN Mucin 20, cell surface associated OS=Bos taurus OX=9913 GN=MUC20 PE=1 SV=1	0	0	0	0	0	0	0	0	0	3295500	0	0	0	0	0	CM group
F1MYJ3	tr|F1MYJ3|F1MYJ3_BOVIN Gamma-glutamyltransferase 5 OS=Bos taurus OX=9913 GN=GGT5 PE=4 SV=3	0	0	0	0	0	0	0	3293900	0	0	0	0	0	0	0	CM group
A0A3Q1MNA4	tr|A0A3Q1MNA4|A0A3Q1MNA4_BOVIN Transmembrane channel-like protein OS=Bos taurus OX=9913 GN=TMC8 PE=3 SV=1;tr|E1BA71|E1BA71_BOVIN Transmembrane channel-like protein OS=Bos taurus OX=9913 GN=TMC8 PE=3 SV=1	0	0	0	0	0	0	3263100	0	0	0	0	0	0	0	0	CM group
A0A452DJ21	tr|A0A452DJ21|A0A452DJ21_BOVIN Eukaryotic translation initiation factor 4E OS=Bos taurus OX=9913 GN=EIF4E PE=3 SV=1;tr|A0A3Q1NEI6|A0A3Q1NEI6_BOVIN Eukaryotic translation initiation factor 4E OS=Bos taurus OX=9913 GN=EIF4E PE=3 SV=1;sp|Q9N0T5|IF4E_BOVIN Euk	0	0	0	0	0	0	0	3256700	0	0	0	0	0	0	0	CM group
A0A3Q1NKZ8	tr|A0A3Q1NKZ8|A0A3Q1NKZ8_BOVIN ADAM metallopeptidase domain 8 OS=Bos taurus OX=9913 GN=ADAM8 PE=4 SV=1;tr|F1MIY8|F1MIY8_BOVIN ADAM metallopeptidase domain 8 OS=Bos taurus OX=9913 GN=ADAM8 PE=4 SV=3	0	0	0	0	0	0	0	0	3164800	0	0	0	0	0	0	CM group
F1MPP1	tr|F1MPP1|F1MPP1_BOVIN RAB21, member RAS oncogene family OS=Bos taurus OX=9913 GN=RAB21 PE=4 SV=2;sp|Q17R06|RAB21_BOVIN Ras-related protein Rab-21 OS=Bos taurus OX=9913 GN=RAB21 PE=2 SV=1	0	0	0	0	0	0	0	0	0	3147100	0	0	0	0	0	CM group
O46415	sp|O46415|FRIL_BOVIN Ferritin light chain OS=Bos taurus OX=9913 GN=FTL PE=2 SV=3;tr|A0A3Q1MF87|A0A3Q1MF87_BOVIN Ferritin OS=Bos taurus OX=9913 GN=LOC788801 PE=3 SV=1;tr|A0A3Q1MM35|A0A3Q1MM35_BOVIN Ferritin OS=Bos taurus OX=9913 PE=3 SV=1;tr|F1MMT9|F1MMT9_B	0	0	0	0	0	0	0	0	0	3146300	0	0	0	0	0	CM group
Q3MHP3	sp|Q3MHP3|S10AE_BOVIN Protein S100-A14 OS=Bos taurus OX=9913 GN=S100A14 PE=3 SV=1	0	0	0	0	0	0	3114200	0	0	0	0	0	0	0	0	CM group
Q28125	sp|Q28125|ICAM3_BOVIN Intercellular adhesion molecule 3 OS=Bos taurus OX=9913 GN=ICAM3 PE=2 SV=1	0	0	0	0	0	0	0	0	0	3098300	0	0	0	0	0	CM group
P00435	sp|P00435|GPX1_BOVIN Glutathione peroxidase 1 OS=Bos taurus OX=9913 GN=GPX1 PE=1 SV=3	0	0	0	0	0	3066500	0	0	0	0	0	0	0	0	0	CM group
A5PK65	sp|A5PK65|DOPD_BOVIN D-dopachrome decarboxylase OS=Bos taurus OX=9913 GN=DDT PE=3 SV=1;tr|A0A3Q1MAM8|A0A3Q1MAM8_BOVIN D-dopachrome decarboxylase OS=Bos taurus OX=9913 GN=DDT PE=4 SV=1	0	0	0	0	0	0	0	3058400	0	0	0	0	0	0	0	CM group
A6QPK0	tr|A6QPK0|A6QPK0_BOVIN SCGB2A2 protein OS=Bos taurus OX=9913 GN=SCGB2A2 PE=2 SV=1;tr|A0A3Q1LYP2|A0A3Q1LYP2_BOVIN Uncharacterized protein OS=Bos taurus OX=9913 GN=SCGB2A2 PE=4 SV=1	0	0	0	0	0	0	2995300	0	0	0	0	0	0	0	0	CM group
Q5E9A1	sp|Q5E9A1|NACA_BOVIN Nascent polypeptide-associated complex subunit alpha OS=Bos taurus OX=9913 GN=NACA PE=1 SV=1	0	0	0	0	0	0	0	0	0	2979900	0	0	0	0	0	CM group
A0A3Q1MUR2	tr|A0A3Q1MUR2|A0A3Q1MUR2_BOVIN Ig-like domain-containing protein OS=Bos taurus OX=9913 PE=4 SV=1;tr|A0A3Q1M667|A0A3Q1M667_BOVIN Ig-like domain-containing protein OS=Bos taurus OX=9913 PE=4 SV=1	0	0	0	0	0	0	0	2975000	0	0	0	0	0	0	0	CM group
Q3T0E7	sp|Q3T0E7|PP1A_BOVIN Serine/threonine-protein phosphatase PP1-alpha catalytic subunit OS=Bos taurus OX=9913 GN=PPP1CA PE=2 SV=1	0	0	0	0	0	0	0	0	0	2954900	0	0	0	0	0	CM group
F1MB46	tr|F1MB46|F1MB46_BOVIN TBC1 domain family member 10A OS=Bos taurus OX=9913 GN=TBC1D10A PE=4 SV=3	0	0	0	0	0	0	0	2951600	0	0	0	0	0	0	0	CM group
Q1RMK0	tr|Q1RMK0|Q1RMK0_BOVIN Ring finger protein 115 OS=Bos taurus OX=9913 GN=RNF115 PE=2 SV=1	0	0	0	0	0	0	0	0	2940000	0	0	0	0	0	0	CM group
A6H7J3	tr|A6H7J3|A6H7J3_BOVIN GAN protein OS=Bos taurus OX=9913 GN=GAN PE=2 SV=1	0	0	0	0	0	0	0	0	2930600	0	0	0	0	0	0	CM group
P19660	sp|P19660|CTHL2_BOVIN Cathelicidin-2 OS=Bos taurus OX=9913 GN=CATHL2 PE=1 SV=2	0	0	0	0	0	0	0	2903100	0	0	0	0	0	0	0	CM group
Q0VCH1	tr|Q0VCH1|Q0VCH1_BOVIN Homer homolog 2 (Drosophila) OS=Bos taurus OX=9913 GN=HOMER2 PE=2 SV=1;tr|A0A3Q1NNK9|A0A3Q1NNK9_BOVIN Homer scaffold protein 2 OS=Bos taurus OX=9913 GN=HOMER2 PE=4 SV=1;tr|A0A3Q1NJ19|A0A3Q1NJ19_BOVIN Homer scaffold protein 2 OS=Bos t	0	0	0	0	0	0	0	0	2827600	0	0	0	0	0	0	CM group
A0A3Q1MKQ7	tr|A0A3Q1MKQ7|A0A3Q1MKQ7_BOVIN 40S ribosomal protein SA OS=Bos taurus OX=9913 GN=RPSA PE=1 SV=1;sp|P26452|RSSA_BOVIN 40S ribosomal protein SA OS=Bos taurus OX=9913 GN=RPSA PE=2 SV=4;tr|A0A3Q1MFG3|A0A3Q1MFG3_BOVIN 40S ribosomal protein SA OS=Bos taurus OX=9	0	0	0	0	0	0	0	0	0	2811400	0	0	0	0	0	CM group
Q1JQ98	sp|Q1JQ98|AP1S1_BOVIN AP-1 complex subunit sigma-1A OS=Bos taurus OX=9913 GN=AP1S1 PE=2 SV=1;tr|A0A3Q1MIG2|A0A3Q1MIG2_BOVIN AP complex subunit sigma OS=Bos taurus OX=9913 GN=AP1S1 PE=3 SV=1	0	0	0	0	0	0	0	0	2803600	0	0	0	0	0	0	CM group
F6R233	tr|F6R233|F6R233_BOVIN Lymphocyte specific protein 1 OS=Bos taurus OX=9913 GN=LSP1 PE=1 SV=1;tr|A0A3Q1LZR8|A0A3Q1LZR8_BOVIN Lymphocyte specific protein 1 OS=Bos taurus OX=9913 GN=LSP1 PE=1 SV=1;tr|Q0P5E0|Q0P5E0_BOVIN Lymphocyte-specific protein 1 OS=Bos ta	0	0	0	0	0	0	0	0	0	2768600	0	0	0	0	0	CM group
A0A3Q1MM70	tr|A0A3Q1MM70|A0A3Q1MM70_BOVIN Exocyst complex component OS=Bos taurus OX=9913 GN=EXOC6B PE=3 SV=1;tr|F1MIR2|F1MIR2_BOVIN Exocyst complex component OS=Bos taurus OX=9913 GN=EXOC6B PE=3 SV=3;tr|A0A3Q1M5H0|A0A3Q1M5H0_BOVIN Exocyst complex component 6B OS=Bos	0	0	0	0	0	0	0	2752600	0	0	0	0	0	0	0	CM group
A0A3Q1NDF8	tr|A0A3Q1NDF8|A0A3Q1NDF8_BOVIN NPC intracellular cholesterol transporter 1 OS=Bos taurus OX=9913 GN=NPC1 PE=4 SV=1;tr|B0JYK2|B0JYK2_BOVIN NPC intracellular cholesterol transporter 1 OS=Bos taurus OX=9913 GN=NPC1 PE=2 SV=1;tr|A0A3Q1LT67|A0A3Q1LT67_BOVIN NPC	0	0	0	0	0	0	0	0	2715200	0	0	0	0	0	0	CM group
A0A3Q1LPC0	tr|A0A3Q1LPC0|A0A3Q1LPC0_BOVIN Disco interacting protein 2 homolog B OS=Bos taurus OX=9913 GN=DIP2B PE=4 SV=1;tr|F1MLE1|F1MLE1_BOVIN Disco interacting protein 2 homolog B OS=Bos taurus OX=9913 GN=DIP2B PE=1 SV=2	0	0	0	0	0	0	2710500	0	0	0	0	0	0	0	0	CM group
G3MWY5	tr|G3MWY5|G3MWY5_BOVIN Beta-defensin 10 OS=Bos taurus OX=9913 GN=DEFB10 PE=4 SV=2;sp|P46168|DFB10_BOVIN Beta-defensin 10 OS=Bos taurus OX=9913 GN=DEFB10 PE=1 SV=3	0	0	0	0	0	0	2710000	0	0	0	0	0	0	0	0	CM group
A0A3Q1LZ53	tr|A0A3Q1LZ53|A0A3Q1LZ53_BOVIN Ribosomal protein S6 kinase OS=Bos taurus OX=9913 GN=RPS6KA3 PE=3 SV=1;tr|A5PJL4|A5PJL4_BOVIN Ribosomal protein S6 kinase OS=Bos taurus OX=9913 GN=RPS6KA3 PE=2 SV=1;tr|A0A3Q1LHD8|A0A3Q1LHD8_BOVIN Ribosomal protein S6 kinase O	0	0	0	0	0	0	0	0	2701500	0	0	0	0	0	0	CM group
G3MZ19	tr|G3MZ19|G3MZ19_BOVIN Jacalin-type lectin domain-containing protein OS=Bos taurus OX=9913 GN=ZG16B PE=4 SV=2	0	0	0	0	0	2681100	0	0	0	0	0	0	0	0	0	CM group
Q2KII9	tr|Q2KII9|Q2KII9_BOVIN Dynein light intermediate chain OS=Bos taurus OX=9913 GN=DYNC1LI1 PE=1 SV=1	0	0	0	0	0	0	0	2667900	0	0	0	0	0	0	0	CM group
Q56JU9	sp|Q56JU9|RS24_BOVIN 40S ribosomal protein S24 OS=Bos taurus OX=9913 GN=RPS24 PE=2 SV=2	0	0	0	0	0	0	0	0	2612400	0	0	0	0	0	0	CM group
Q3MHY6	sp|Q3MHY6|NUBP2_BOVIN Cytosolic Fe-S cluster assembly factor NUBP2 OS=Bos taurus OX=9913 GN=NUBP2 PE=2 SV=1	0	0	0	0	0	0	0	0	2566300	0	0	0	0	0	0	CM group
A0A3Q1N827	tr|A0A3Q1N827|A0A3Q1N827_BOVIN Spectrin alpha, non-erythrocytic 1 OS=Bos taurus OX=9913 GN=SPTAN1 PE=1 SV=1;tr|A0A3Q1LWG5|A0A3Q1LWG5_BOVIN Spectrin alpha, non-erythrocytic 1 OS=Bos taurus OX=9913 GN=SPTAN1 PE=1 SV=1;tr|A0A3Q1NKL1|A0A3Q1NKL1_BOVIN Spectrin	0	0	0	0	0	0	0	0	2554200	0	0	0	0	0	0	CM group
F1MXZ2	tr|F1MXZ2|F1MXZ2_BOVIN Solute carrier family 16 member 3 OS=Bos taurus OX=9913 GN=SLC16A3 PE=4 SV=1	0	0	0	0	0	0	0	0	0	2545400	0	0	0	0	0	CM group
F1MC02	tr|F1MC02|F1MC02_BOVIN Monoglyceride lipase OS=Bos taurus OX=9913 GN=MGLL PE=4 SV=3;tr|A0A3Q1MFP1|A0A3Q1MFP1_BOVIN Monoglyceride lipase OS=Bos taurus OX=9913 GN=MGLL PE=4 SV=1;tr|A0A3Q1N439|A0A3Q1N439_BOVIN Monoglyceride lipase OS=Bos taurus OX=9913 GN=MGL	0	0	0	0	0	0	0	2487900	0	0	0	0	0	0	0	CM group
Q17QC1	tr|Q17QC1|Q17QC1_BOVIN LRRC57 protein OS=Bos taurus OX=9913 GN=LRRC57 PE=2 SV=1	0	0	0	0	0	0	0	2438200	0	0	0	0	0	0	0	CM group
A5D7K0	tr|A5D7K0|A5D7K0_BOVIN Biliverdin reductase A OS=Bos taurus OX=9913 GN=BLVRA PE=2 SV=1;tr|A0A3Q1MQ83|A0A3Q1MQ83_BOVIN Biliverdin reductase A OS=Bos taurus OX=9913 GN=BLVRA PE=3 SV=1	0	0	0	0	0	0	0	0	0	2437900	0	0	0	0	0	CM group
Q56JX8	sp|Q56JX8|RS13_BOVIN 40S ribosomal protein S13 OS=Bos taurus OX=9913 GN=RPS13 PE=2 SV=3;tr|A0A3Q1MB96|A0A3Q1MB96_BOVIN Ribosomal_S13_N domain-containing protein OS=Bos taurus OX=9913 PE=3 SV=1	0	0	0	0	0	0	0	0	2357900	0	0	0	0	0	0	CM group
Q2HJ26	tr|Q2HJ26|Q2HJ26_BOVIN Phosphoribosylaminoimidazole carboxylase, phosphoribosylaminoimidazole succinocarboxamide synthetase OS=Bos taurus OX=9913 GN=PAICS PE=2 SV=1;tr|F1MN04|F1MN04_BOVIN Uncharacterized protein OS=Bos taurus OX=9913 GN=PAICS PE=3 SV=3	0	0	0	0	0	0	0	2356800	0	0	0	0	0	0	0	CM group
Q32KX8	sp|Q32KX8|MTL26_BOVIN Methyltransferase-like 26 OS=Bos taurus OX=9913 GN=METTL26 PE=2 SV=1	0	0	0	0	0	0	0	0	2343700	0	0	0	0	0	0	CM group
A0A3Q1M037	tr|A0A3Q1M037|A0A3Q1M037_BOVIN GCN1 activator of EIF2AK4 OS=Bos taurus OX=9913 GN=GCN1 PE=4 SV=1;tr|A0A3Q1N9S1|A0A3Q1N9S1_BOVIN GCN1 activator of EIF2AK4 OS=Bos taurus OX=9913 GN=GCN1 PE=4 SV=1;tr|F1MZT7|F1MZT7_BOVIN GCN1 activator of EIF2AK4 OS=Bos taurus	0	0	0	0	0	0	0	0	2342300	0	0	0	0	0	0	CM group
Q2TBG8	sp|Q2TBG8|UCHL3_BOVIN Ubiquitin carboxyl-terminal hydrolase isozyme L3 OS=Bos taurus OX=9913 GN=UCHL3 PE=2 SV=1;tr|A0A452DK30|A0A452DK30_BOVIN Ubiquitin carboxyl-terminal hydrolase OS=Bos taurus OX=9913 GN=UCHL3 PE=1 SV=1;tr|A0A3Q1N522|A0A3Q1N522_BOVIN Ubi	0	0	0	0	0	0	0	2327700	0	0	0	0	0	0	0	CM group
F1MNV5	tr|F1MNV5|F1MNV5_BOVIN Kininogen-1 OS=Bos taurus OX=9913 GN=KNG1 PE=4 SV=2;sp|P01045|KNG2_BOVIN Kininogen-2 OS=Bos taurus OX=9913 GN=KNG2 PE=1 SV=1;;tr|A0A140T8C8|A0A140T8C8_BOVIN Kininogen-1 OS=Bos taurus OX=9913 GN=KNG1 PE=4 SV=1;sp|P01044|KNG1_BOVIN Kin	0	0	0	0	0	0	2304700	0	0	0	0	0	0	0	0	CM group
E1BNL9	tr|E1BNL9|E1BNL9_BOVIN C-type lectin domain containing 5A OS=Bos taurus OX=9913 GN=CLEC5A PE=4 SV=2	0	0	0	0	0	0	2266700	0	0	0	0	0	0	0	0	CM group
Q3SWY2	sp|Q3SWY2|ILK_BOVIN Integrin-linked protein kinase OS=Bos taurus OX=9913 GN=ILK PE=2 SV=1	0	0	0	0	0	0	0	0	2231600	0	0	0	0	0	0	CM group
G3N0V2	tr|G3N0V2|G3N0V2_BOVIN Keratin 1 OS=Bos taurus OX=9913 GN=KRT1 PE=1 SV=2;	0	0	0	0	0	0	0	2229700	0	0	0	0	0	0	0	CM group
F6RAL2	tr|F6RAL2|F6RAL2_BOVIN Epoxide hydrolase OS=Bos taurus OX=9913 GN=EPHX1 PE=1 SV=1;tr|Q3ZCJ6|Q3ZCJ6_BOVIN Epoxide hydrolase OS=Bos taurus OX=9913 GN=EPHX1 PE=1 SV=1	0	0	0	0	0	0	0	2224900	0	0	0	0	0	0	0	CM group
Q95M18	sp|Q95M18|ENPL_BOVIN Endoplasmin OS=Bos taurus OX=9913 GN=HSP90B1 PE=2 SV=1	0	0	0	0	0	0	0	2157400	0	0	0	0	0	0	0	CM group
A0A3Q1MYA3	tr|A0A3Q1MYA3|A0A3Q1MYA3_BOVIN Tyrosine-protein kinase OS=Bos taurus OX=9913 GN=HCK PE=3 SV=1;tr|F1MWN2|F1MWN2_BOVIN Tyrosine-protein kinase OS=Bos taurus OX=9913 GN=HCK PE=3 SV=1;tr|F1MTD8|F1MTD8_BOVIN Tyrosine-protein kinase OS=Bos taurus OX=9913 GN=HCK	0	0	0	0	0	0	2135200	0	0	0	0	0	0	0	0	CM group
Q2T9S4	sp|Q2T9S4|PGP_BOVIN Glycerol-3-phosphate phosphatase OS=Bos taurus OX=9913 GN=PGP PE=2 SV=1	0	0	0	0	0	0	0	0	0	2117000	0	0	0	0	0	CM group
A6QNW8	tr|A6QNW8|A6QNW8_BOVIN Adhesion G protein-coupled receptor E5 OS=Bos taurus OX=9913 GN=ADGRE5 PE=2 SV=1;sp|Q8SQA4|AGRE5_BOVIN Adhesion G protein-coupled receptor E5 OS=Bos taurus OX=9913 GN=ADGRE5 PE=2 SV=1;tr|A0A3Q1LKL7|A0A3Q1LKL7_BOVIN Adhesion G protein	0	0	0	0	0	0	2113100	0	0	0	0	0	0	0	0	CM group
F1MZN7	tr|F1MZN7|F1MZN7_BOVIN Sorting nexin-2 OS=Bos taurus OX=9913 GN=SNX2 PE=4 SV=2;sp|Q2TBW7|SNX2_BOVIN Sorting nexin-2 OS=Bos taurus OX=9913 GN=SNX2 PE=2 SV=1	0	0	0	0	0	0	0	0	2102700	0	0	0	0	0	0	CM group
F1N120	tr|F1N120|F1N120_BOVIN Latexin OS=Bos taurus OX=9913 GN=LXN PE=4 SV=2	0	0	0	0	0	0	2095300	0	0	0	0	0	0	0	0	CM group
F1MZP0	tr|F1MZP0|F1MZP0_BOVIN 1,4-alpha-glucan branching enzyme 1 OS=Bos taurus OX=9913 GN=GBE1 PE=1 SV=3;tr|A0A3Q1MPG8|A0A3Q1MPG8_BOVIN 1,4-alpha-glucan branching enzyme 1 OS=Bos taurus OX=9913 GN=GBE1 PE=1 SV=1	0	0	0	0	0	0	2076400	0	0	0	0	0	0	0	0	CM group
G3N3N1	tr|G3N3N1|G3N3N1_BOVIN ADP ribosylation factor 6 OS=Bos taurus OX=9913 GN=ARF6 PE=3 SV=1	0	0	0	0	0	0	0	2000400	0	0	0	0	0	0	0	CM group
G3MXU0	tr|G3MXU0|G3MXU0_BOVIN Ig-like domain-containing protein OS=Bos taurus OX=9913 GN=LOC100852077 PE=4 SV=2	0	0	0	0	0	0	0	0	0	1947900	0	0	0	0	0	CM group
F1MDS1	tr|F1MDS1|F1MDS1_BOVIN Phospholipid-transporting ATPase OS=Bos taurus OX=9913 GN=ATP8B4 PE=3 SV=3;tr|A0A3Q1M469|A0A3Q1M469_BOVIN Phospholipid-transporting ATPase OS=Bos taurus OX=9913 GN=ATP8B4 PE=3 SV=1;tr|A0A3Q1MQQ8|A0A3Q1MQQ8_BOVIN Phospholipid-transpor	0	0	0	0	0	0	1944400	0	0	0	0	0	0	0	0	CM group
F1N719	tr|F1N719|F1N719_BOVIN Serine/threonine-protein phosphatase OS=Bos taurus OX=9913 GN=PPP5C PE=3 SV=1	0	0	0	0	0	0	1929200	0	0	0	0	0	0	0	0	CM group
E1BB38	tr|E1BB38|E1BB38_BOVIN Signal recognition particle subunit SRP72 OS=Bos taurus OX=9913 GN=SRP72 PE=1 SV=1	0	0	0	0	0	0	0	0	1879200	0	0	0	0	0	0	CM group
A0A3Q1LQ01	tr|A0A3Q1LQ01|A0A3Q1LQ01_BOVIN RAS related 2 OS=Bos taurus OX=9913 GN=RRAS2 PE=4 SV=1;tr|A5PKL2|A5PKL2_BOVIN RAS related 2 OS=Bos taurus OX=9913 GN=RRAS2 PE=2 SV=1;tr|A0A3Q1MPZ9|A0A3Q1MPZ9_BOVIN RAS related 2 OS=Bos taurus OX=9913 GN=RRAS2 PE=4 SV=1	0	0	0	0	0	0	0	1829800	0	0	0	0	0	0	0	CM group
G3N0Q8	tr|G3N0Q8|G3N0Q8_BOVIN Azurocidin 1 OS=Bos taurus OX=9913 GN=AZU1 PE=1 SV=2;tr|G3N2H4|G3N2H4_BOVIN Azurocidin 1 OS=Bos taurus OX=9913 GN=AZU1 PE=1 SV=1	0	0	0	0	0	0	1820800	0	0	0	0	0	0	0	0	CM group
P33097	sp|P33097|AATC_BOVIN Aspartate aminotransferase, cytoplasmic OS=Bos taurus OX=9913 GN=GOT1 PE=1 SV=3	0	0	0	0	0	0	0	1797300	0	0	0	0	0	0	0	CM group
Q58DQ3	sp|Q58DQ3|RL6_BOVIN 60S ribosomal protein L6 OS=Bos taurus OX=9913 GN=RPL6 PE=2 SV=3	0	0	0	0	0	0	0	0	0	1659700	0	0	0	0	0	CM group
Q17QI3	tr|Q17QI3|Q17QI3_BOVIN Acetyl-CoA acetyltransferase 2 OS=Bos taurus OX=9913 GN=ACAT2 PE=1 SV=1	0	0	0	0	0	0	1637600	0	0	0	0	0	0	0	0	CM group
A7E3W5	sp|A7E3W5|SNG2_BOVIN Synaptogyrin-2 OS=Bos taurus OX=9913 GN=SYNGR2 PE=2 SV=1	0	0	0	0	0	0	0	0	1620000	0	0	0	0	0	0	CM group
A0A3Q1LZA3	tr|A0A3Q1LZA3|A0A3Q1LZA3_BOVIN UEV and lactate/malate dehyrogenase domains OS=Bos taurus OX=9913 GN=UEVLD PE=4 SV=1;tr|A0A3Q1MK61|A0A3Q1MK61_BOVIN UEV and lactate/malate dehyrogenase domains OS=Bos taurus OX=9913 GN=UEVLD PE=4 SV=1;tr|A5PJF9|A5PJF9_BOVIN U	0	0	0	0	0	0	0	1553000	0	0	0	0	0	0	0	CM group
A0A3Q1MMI3	tr|A0A3Q1MMI3|A0A3Q1MMI3_BOVIN RING-type domain-containing protein OS=Bos taurus OX=9913 GN=MGRN1 PE=4 SV=1;tr|A0A3Q1MB22|A0A3Q1MB22_BOVIN RING-type domain-containing protein OS=Bos taurus OX=9913 GN=MGRN1 PE=4 SV=1;tr|J9JH89|J9JH89_BOVIN RING-type domain-	0	0	0	0	0	0	0	0	0	1549400	0	0	0	0	0	CM group
A0A3Q1MC00	tr|A0A3Q1MC00|A0A3Q1MC00_BOVIN Vacuolar protein sorting 13 homolog C OS=Bos taurus OX=9913 GN=VPS13C PE=4 SV=1;tr|A0A3Q1MJZ5|A0A3Q1MJZ5_BOVIN Vacuolar protein sorting 13 homolog C OS=Bos taurus OX=9913 GN=VPS13C PE=4 SV=1;tr|A0A3Q1MGK9|A0A3Q1MGK9_BOVIN Vac	0	0	0	0	0	0	0	0	1500400	0	0	0	0	0	0	CM group
A0A3Q1M401	tr|A0A3Q1M401|A0A3Q1M401_BOVIN Phosphatidylinositol 3-kinase regulatory subunit alpha OS=Bos taurus OX=9913 GN=PIK3R1 PE=4 SV=1;tr|A0A3Q1LW04|A0A3Q1LW04_BOVIN Phosphatidylinositol 3-kinase regulatory subunit alpha OS=Bos taurus OX=9913 GN=PIK3R1 PE=4 SV=1;	0	0	0	0	0	0	0	0	1435100	0	0	0	0	0	0	CM group
A0A3Q1LHL8	tr|A0A3Q1LHL8|A0A3Q1LHL8_BOVIN EFR3 homolog B OS=Bos taurus OX=9913 GN=EFR3B PE=4 SV=1;tr|F1MPD4|F1MPD4_BOVIN EFR3 homolog B OS=Bos taurus OX=9913 GN=EFR3B PE=4 SV=3;tr|A0A3Q1MLQ0|A0A3Q1MLQ0_BOVIN EFR3 homolog B OS=Bos taurus OX=9913 GN=EFR3B PE=4 SV=1	0	0	0	0	0	0	0	0	1429800	0	0	0	0	0	0	CM group
A0A3Q1MCC8	tr|A0A3Q1MCC8|A0A3Q1MCC8_BOVIN Phosphatase and actin regulator OS=Bos taurus OX=9913 GN=PHACTR4 PE=3 SV=1;tr|A0A3Q1MY13|A0A3Q1MY13_BOVIN Phosphatase and actin regulator OS=Bos taurus OX=9913 GN=PHACTR4 PE=3 SV=1;tr|A0A3Q1LHE4|A0A3Q1LHE4_BOVIN Phosphatase a	0	0	0	0	0	0	0	0	1401700	0	0	0	0	0	0	CM group
F1MDM0	tr|F1MDM0|F1MDM0_BOVIN C-type lectin domain family 12 member A OS=Bos taurus OX=9913 GN=CLEC12A PE=4 SV=2	0	0	0	0	0	0	0	0	1400000	0	0	0	0	0	0	CM group
E1BI70	tr|E1BI70|E1BI70_BOVIN Rho GTPase activating protein 45 OS=Bos taurus OX=9913 GN=ARHGAP45 PE=1 SV=3	0	0	0	0	0	0	1373100	0	0	0	0	0	0	0	0	CM group
Q9TU26	tr|Q9TU26|Q9TU26_BOVIN Blood-brain barrier large neutral amino acid transporter OS=Bos taurus OX=9913 GN=SLC7A5 PE=2 SV=1;tr|A0A3Q1LKY5|A0A3Q1LKY5_BOVIN Solute carrier family 7 member 5 OS=Bos taurus OX=9913 GN=SLC7A5 PE=4 SV=1;tr|A0A3Q1NNN2|A0A3Q1NNN2_BOV	0	0	0	0	0	0	1366000	0	0	0	0	0	0	0	0	CM group
A5PJA4	tr|A5PJA4|A5PJA4_BOVIN CCDC43 protein OS=Bos taurus OX=9913 GN=CCDC43 PE=2 SV=1	0	0	0	0	0	0	0	0	1338600	0	0	0	0	0	0	CM group
F6Q334	tr|F6Q334|F6Q334_BOVIN Alpha-soluble NSF attachment protein OS=Bos taurus OX=9913 GN=NAPA PE=4 SV=1	0	0	0	0	0	0	0	1118300	0	0	0	0	0	0	0	CM group
A7MB03	tr|A7MB03|A7MB03_BOVIN MARVEL domain containing 1 OS=Bos taurus OX=9913 GN=MARVELD1 PE=2 SV=1	0	0	0	0	0	0	987140	0	0	0	0	0	0	0	0	CM group
Q3SZ15	tr|Q3SZ15|Q3SZ15_BOVIN Eukaryotic translation elongation factor 1 epsilon 1 OS=Bos taurus OX=9913 GN=EEF1E1 PE=2 SV=1	0	0	0	0	0	0	0	0	0	948800	0	0	0	0	0	CM group
E1B9A2	tr|E1B9A2|E1B9A2_BOVIN Caspase recruitment domain family member 6 OS=Bos taurus OX=9913 GN=CARD6 PE=4 SV=1	0	0	0	0	0	0	0	928050	0	0	0	0	0	0	0	CM group
A7MAZ3	sp|A7MAZ3|UBA5_BOVIN Ubiquitin-like modifier-activating enzyme 5 OS=Bos taurus OX=9913 GN=UBA5 PE=2 SV=1	0	0	0	0	0	0	0	0	909280	0	0	0	0	0	0	CM group
E1BIG6	tr|E1BIG6|E1BIG6_BOVIN Transferrin receptor OS=Bos taurus OX=9913 GN=TFRC PE=4 SV=3	0	0	0	0	0	0	871560	0	0	0	0	0	0	0	0	CM group
A0A3Q1LLN4	tr|A0A3Q1LLN4|A0A3Q1LLN4_BOVIN Tight junction protein 2 OS=Bos taurus OX=9913 GN=TJP2 PE=1 SV=1;tr|A0A3Q1MPV5|A0A3Q1MPV5_BOVIN Tight junction protein 2 OS=Bos taurus OX=9913 GN=TJP2 PE=1 SV=1;tr|A0A3Q1MJ12|A0A3Q1MJ12_BOVIN Tight junction protein 2 OS=Bos t	0	0	0	0	0	0	0	0	796840	0	0	0	0	0	0	CM group

## Sheet: Table S3
Table S3 The number of indentified proteins and peptides for each group.
Group	Indentified proteins and peptides
Healthy	303 ± 110
SM	327 ± 161
CM	391 ± 130
Healthy, healthy cows, n = 5; SM, subclinical mastitis cows, n = 5; CM, clinical mastitis cows, n = 5. Data are shown as mean ± SD.

## Sheet: Table S4
TableS4 Top 20 of the most enriched GO terms in mEvs through GeneOntology-cellular component analysis.
GO ID	Description	out (296)	All (1058)	P value	adjust P
GO:0005575	cellular_component	296	1058	1	1
GO:0005623	cell	259	887	0.0254093	0.426095
GO:0044464	cell part	259	887	0.0254093	0.426095
GO:0005622	intracellular	228	756	0.00709936	0.216466
GO:0044424	intracellular part	228	756	0.00709936	0.216466
GO:0005737	cytoplasm	211	687	0.00404726	0.196067
GO:0044444	cytoplasmic part	167	532	0.00773347	0.216466
GO:0043226	organelle	165	582	0.40936	0.834955
GO:0043229	intracellular organelle	156	573	0.745877	0.98183
GO:0016020	membrane	152	560	0.76116	0.98183
GO:0043227	membrane-bounded organelle	128	467	0.66786	0.951592
GO:0043231	intracellular membrane-bounded organelle	124	463	0.797503	0.98183
GO:0071944	cell periphery	118	364	0.0123374	0.28311
GO:0005886	plasma membrane	110	348	0.0389821	0.499888
GO:0044425	membrane part	98	375	0.855902	0.990461
GO:0005829	cytosol	96	285	0.00794371	0.216466
GO:0044422	organelle part	96	370	0.875417	0.990461
GO:0044446	intracellular organelle part	92	362	0.921493	0.990461
GO:0032991	macromolecular complex	83	322	0.870883	0.990461
GO:0043228	non-membrane-bounded organelle	68	244	0.546941	0.906716

## Sheet: Table S5
TableS5. Top 20 of the most enriched proteins in mEvs based on the LFQ normalized for each sample.
Protein IDs	Gene name	Protein name	adjust P		Healthy Group			CM Group			SM Group
			CM/Healthy	SM/Healthy	Mean	SEM	Percentage	Mean	SEM	Percentage	Mean	SEM	Percentage
F1MZQ4	BTN1A1	Butyrophilin subfamily 1 member A1	NS	NS	27387420000	8.62134e+09	0.219692	13771380000	3.68392e+09	0.106773	27319180000	5.42042e+09	0.187828
F1MUT3	XDH	Xanthine dehydrogenase/oxidase	NS	NS	20264340000	9.03089e+09	0.162553	11677120000	3.20071e+09	0.0905358	23632380000	4.67757e+09	0.16248
F1MXX6	MFGE8	Lactadherin	NS	NS	8637060000	3.40382e+09	0.0692833	7444320000	2.13164e+09	0.0577178	11190020000	2.92952e+09	0.0769348
F1N647	FASN	Fatty acid synthase	NS	NS	11772380000	2.42183e+09	0.0944336	5180800000	1.4941e+09	0.0401681	7358780000	2.03003e+09	0.0505939
P10790	FABP3	Fatty acid-binding protein	NS	NS	6413420000	8.27108e+08	0.0514461	3725220000	7.69162e+08	0.0288826	4267300000	8.59901e+08	0.029339
Q2UVX4	C3	Complement C3	NS	NS	2655388000	9.17014e+08	0.0213005	1606529000	6.85193e+08	0.0124558	4898134000	2.53636e+09	0.0336762
P26201	CD36	Platelet glycoprotein 4	NS	NS	3108894000	1.22962e+09	0.0249384	1965918000	5.18634e+08	0.0152423	3335060000	6.76306e+08	0.0229296
P63258	ACTG1	Actin, cytoplasmic 2	NS	NS	1778840000	1.41196e+08	0.0142692	2959680000	4.28706e+08	0.0229472	2944686000	6.88985e+08	0.0202456
F1N3A1	THBS1	Thrombospondin-1	NS	NS	30610200	1.22919e+07	0.000245544	77225400	3.24398e+07	0.000598749	6771833600	6.34813e+09	0.0465585
Q27960	SLC34A2	Sodium-dependent phosphate transport protein 2B	NS	NS	2590820000	5.1233e+08	0.0207826	1435680000	1.66192e+08	0.0111312	2469100000	3.80025e+08	0.0169758
P24627	LTF	Lactotransferrin	NS	NS	364536000	1.51658e+08	0.00292417	5005563200	3.53772e+09	0.0388095	1010315800	3.22354e+08	0.00694623
Q9TUM6	PLIN2	Perilipin-2	NS	NS	2651740000	2.72861e+08	0.0212713	1416464000	2.67123e+08	0.0109822	2262200000	4.25227e+08	0.0155533
Q148H6	KRT28	Keratin, type I cytoskeletal 28	NS	NS	2335700000	3.03021e+08	0.0187361	1518566000	1.74927e+08	0.0117738	2347740000	3.36265e+08	0.0161414
Q2TBU0	HP	Haptoglobin	0.00468955	NS	0	0	0	4870480000	2.51792e+09	0.0377621	1320934000	7.46805e+08	0.00908183
Q4GZT4	ABCG2	Broad substrate specificity ATP-binding cassette transporter	NS	NS	2316020000	4.78543e+08	0.0185782	1184662000	1.30933e+08	0.009185	1840648000	3.09558e+08	0.012655
A0A140T8A5	IDH1	Isocitrate dehydrogenase [NADP]	NS	NS	2041120000	3.5409e+08	0.0163731	1171980000	2.0679e+08	0.00908667	1534724000	3.74074e+08	0.0105517
P28782	S100A8	Protein S100-A8	0.00215838	NS	0	0	0	4053290000	2.30092e+09	0.0314262	363508600	1.70054e+08	0.00249923
F1MHS5	S100A9	Protein S100-A9	0.00488057	NS	0	0	0	3326232000	1.85003e+09	0.0257892	461422000	1.61743e+08	0.00317242
A6QPT4	MPO	MPO protein	0.00488057	NS	0	0	0	3254804000	1.23863e+09	0.0252354	477214200	2.0716e+08	0.003281
P02754	LGB	Beta-lactoglobulin	NS	NS	1071610000	3.40853e+08	0.00859605	1258908000	3.12807e+08	0.00976065	1356208000	1.96316e+08	0.00932435
Total							0.765423			0.596264			0.736768
Healthy, healthy cows, n = 5; SM, subclinical mastitis cows, n = 5; CM, clinical mastitis cows, n = 5. Data are shown as mean ± SEM.

## Sheet: Table S6
TableS6 List of significantly different proteins in milk-derived EVs by CM and SM comparison with Healthy group.
UniPort IDs	CM vs Healthy			SM vs Healthy
	logFC	P value	adjusted P	logFC	P value	adjusted P
A7MAZ5	4.13784	0.000548489	0.0161985	5.24694	5.0387e-05	0.0433328
P28782	5.94234	7.6e-06	0.00215838
O46521	4.93297	5.53e-06	0.00215838
Q673L2	4.67552	5.38e-06	0.00215838
Q5E9B7	3.45928	1e-05	0.00215838
Q2TBU0	4.61611	3.27e-05	0.00468955
P32592	3.54426	3.22e-05	0.00468955
F1MHS5	6.80918	4.54e-05	0.00488057
A6QPT4	4.23068	4.12e-05	0.00488057
A0A3Q1LTZ6	6.53523	8.3e-05	0.00648686
A0A452DJK3	4.97337	7.48e-05	0.00648686
Q1JPB0	3.58372	8.11e-05	0.00648686
P22226	4.65631	0.000132342	0.00847357
A8E4P3	2.91758	0.000147051	0.00847357
E1BGX8	-2.81097	0.000147795	0.00847357
P10152	-3.29627	0.000119011	0.00847357
Q8SPP7	4.93897	0.000160073	0.00860393
Q0IIA3	3.75873	0.000174082	0.00880649
Q3SX33	4.61952	0.000205616	0.00982388
A0A3Q1ML33	4.78148	0.00021751	0.00984519
F1N1Z8	4.93065	0.000264976	0.0103582
Q9BDR7	3.66486	0.000258758	0.0103582
G3MZH7	3.08267	0.000252169	0.0103582
F1MVJ8	3.29355	0.000343076	0.0128281
A0A3Q1M1B6	3.55075	0.000380049	0.0136184
P79105	5.6399	0.000422262	0.0139671
A0A3Q1MT29	4.76415	0.000416523	0.0139671
A0A3Q1M1Z1	3.09884	0.000505204	0.015517
E1BKM4	2.71421	0.000489749	0.015517
F1N650	4.31535	0.000565063	0.0161985
A0A3Q1M5X4	3.68237	0.00068123	0.0188986
P10462	4.55044	0.000718803	0.0193178
F1N160	3.59622	0.00074725	0.0194738
F1MQF0	3.21705	0.000886712	0.0224286
F1MX60	2.39496	0.000920671	0.0226222
A7MBH9	2.37114	0.00096762	0.0231154
A0A3Q1NKP5	4.3822	0.00117588	0.0273313
F6QH17	4.07007	0.00125824	0.0284759
Q3SX32	-1.99003	0.00137059	0.0302232
A0A3Q1MAP8	2.8113	0.00143851	0.0309279
P62326	2.20601	0.0015259	0.0320066
P33046	3.78436	0.00176308	0.0361011
A0A3Q1LUI4	3.57262	0.00207267	0.0405112
Q0VD03	3.53614	0.0020308	0.0405112
P56425	3.36565	0.00222369	0.0408766
F1MLZ1	2.97755	0.00223395	0.0408766
F1MUN7	2.39504	0.002172	0.0408766
Q3MHR7	3.33476	0.00236346	0.0423454
P17697	3.68666	0.00247967	0.0435207
Q58CQ2	3.28294	0.00266049	0.0448631
E1BHY6	-3.12419	0.00265753	0.0448631
A0A3Q1LW96	3.35848	0.00297826	0.0483264
P21752	2.14816	0.0029272	0.0483264

## Sheet: Table S7
Table S7 The significantly enriched GO terms of differently abundant proteins in milk-derived EVs by CM comparison with Healthy group.
GO ID	Class	Descrption	Entities ratio in CM	Pvalue	Qvalue	Up	Down	Found gene number	Total gene number
GO:0044421	Cellular Component	extracellular region part	0.174	3.99024e-09	7.30214e-07	21	2	23	132
GO:0005576	Cellular Component	extracellular region	0.151	1.38488e-08	1.26716e-06	23	2	25	166
GO:0005615	Cellular Component	extracellular space	0.175	6.8373e-08	4.17075e-06	18	2	20	114
GO:0006952	Biological Process	defense response	0.165	2.60704e-06	0.00220943	16	2	18	109
GO:0050830	Biological Process	defense response to Gram-positive bacterium	0.6	3.20439e-06	0.00220943	5	1	6	10
GO:0071621	Biological Process	granulocyte chemotaxis	0.545	6.76533e-06	0.0029841	6	0	6	11
GO:0042742	Biological Process	defense response to bacterium	0.3	1.0643e-05	0.0029841	8	1	9	30
GO:0009617	Biological Process	response to bacterium	0.239	1.08198e-05	0.0029841	10	1	11	46
GO:0048306	Molecular Function	calcium-dependent protein binding	0.462	2.29728e-05	0.00454862	6	0	6	13
GO:0097530	Biological Process	granulocyte migration	0.429	3.88637e-05	0.00704723	6	0	6	14
GO:0030593	Biological Process	neutrophil chemotaxis	0.556	3.98914e-05	0.00704723	5	0	5	9
GO:0098542	Biological Process	defense response to other organism	0.257	4.29005e-05	0.00704723	8	1	9	35
GO:0006950	Biological Process	response to stress	0.12	6.03306e-05	0.00704723	19	2	21	175
GO:0030595	Biological Process	leukocyte chemotaxis	0.4	6.21586e-05	0.00704723	6	0	6	15
GO:0006954	Biological Process	inflammatory response	0.2	6.7958e-05	0.00704723	10	1	11	55
GO:0043207	Biological Process	response to external biotic stimulus	0.2	6.7958e-05	0.00704723	10	1	11	55
GO:0051707	Biological Process	response to other organism	0.2	6.7958e-05	0.00704723	10	1	11	55
GO:0002376	Biological Process	immune system process	0.128	7.15455e-05	0.00704723	17	2	19	149
GO:0009607	Biological Process	response to biotic stimulus	0.196	8.12741e-05	0.0074718	10	1	11	56
GO:0097529	Biological Process	myeloid leukocyte migration	0.353	0.000141542	0.0121991	6	0	6	17
GO:0048518	Biological Process	positive regulation of biological process	0.102	0.000206014	0.0167114	21	3	24	235
GO:1990266	Biological Process	neutrophil migration	0.417	0.000221736	0.0169874	5	0	5	12
GO:0048522	Biological Process	positive regulation of cellular process	0.108	0.000338438	0.0245634	19	2	21	195
GO:0060326	Biological Process	cell chemotaxis	0.286	0.000526267	0.0343882	6	0	6	21
GO:0014002	Biological Process	astrocyte development	0.75	0.000573553	0.0343882	3	0	3	4
GO:0097202	Biological Process	activation of cysteine-type endopeptidase activity	0.75	0.000573553	0.0343882	3	0	3	4
GO:2001056	Biological Process	positive regulation of cysteine-type endopeptidase activity	0.75	0.000573553	0.0343882	3	0	3	4
Entities ratio, Entities found/Entities total.
Healthy, healthy cows; CM, clinical mastitis cows.

## Sheet: Table S8
Table S8 The DE proteins involved in significant Reactome pathways in milk-derived EVs by CM comparison with Healthy group.
Reactome Pathways	Uniport IDs	DE Protein name
Neutrophil degranulation	E1BHY6, F1MHS5, O4652, ,P79105, Q673L2, Q8SPP7, Q1JPB0, P28782, F6QH17, A6QPT4, A0A3Q1ML33, P33046, F1MVJ8, A8E4P3, P32592, Q9BDR7.	Granulin precursor, Protein S100-A9, Cytochrome b-245 light chain, Protein S100-A12, C5a anaphylatoxin chemotactic, Peptidoglycan recognition protein 1, Leukocyte elastase inhibitor, Protein S100-A8, Syndecan binding protein, MPO protein, SERPIN domain-containing protein, Cathelicidin-4, Olfactomedin 4, STOM protein, Integrin beta-2, and High-affinity immunoglobulin epsilon receptor
Innate Immune System	E1BHY6, F1MHS5, O4652, ,P79105, Q673L2, Q8SPP7, Q1JPB0, P28782, F6QH17, A6QPT4, A0A3Q1ML33, P33046, F1MVJ8, A8E4P3, P32592, Q9BDR7, Q58CQ2, P17697, Q3MHR7, F1MX60.	Granulin precursor, Protein S100-A9, Cytochrome b-245 light chain, Protein S100-A12, C5a anaphylatoxin chemotactic, Peptidoglycan recognition protein 1, Leukocyte elastase inhibitor, Protein S100-A8, Syndecan binding protein, MPO protein, SERPIN domain-containing protein, Cathelicidin-4, Olfactomedin 4, STOM protein, Integrin beta-2, and High-affinity immunoglobulin epsilon receptor, Actin-relate…
Antimicrobial peptides	P33046, F1MHS, Q8SPP7, P28782, P17697.	Cathelicidin-4, Protein S100-A9, Peptidoglycan recognition protein 1, Protein S100-A12, and Clusterin
